# Supplementary material for: Talking to fewer people leads to having more malleable linguistic representations
Source: PLoS One. 2017 Aug 24;12(8):e0183593. doi: 10.1371/journal.pone.0183593 (PMC5570344; doi:10.1371/journal.pone.0183593)
Supplement: S1 File — The raw results of the experiment. (CSV) [file pone.0183593.s006.csv]

trialNumber	AudioFile	VOT	MCondition	Response	id	randomization	interloc	hours	audioCondition	VOTnum	qualityInterloc
1	A_teen-dean_+80	(+80 ms)	same speaker	teen.jpg	1	TS	6	15	t	80	6
2	A_teen-dean_+30	(+30 ms)	same speaker	teen.jpg	1	TS	6	15	t	30	6
3	A_teen-dean_+30	(+30 ms)	same speaker	dean.jpg	1	TS	6	15	t	30	6
4	A_teen-dean_+5	(+5 ms)	same speaker	dean.jpg	1	TS	6	15	t	5	6
5	A_teen-dean_+50	(+50 ms)	same speaker	teen.jpg	1	TS	6	15	t	50	6
6	A_teen-dean_+25	(+25 ms)	same speaker	teen.jpg	1	TS	6	15	t	25	6
7	A_teen-dean_+35	(+35 ms)	same speaker	teen.jpg	1	TS	6	15	t	35	6
8	A_teen-dean_+30	(+30 ms)	same speaker	dean.jpg	1	TS	6	15	t	30	6
9	A_teen-dean_+25	(+25 ms)	same speaker	dean.jpg	1	TS	6	15	t	25	6
10	A_teen-dean_+35	(+35 ms)	same speaker	teen.jpg	1	TS	6	15	t	35	6
11	A_teen-dean_+10	(+10 ms)	same speaker	dean.jpg	1	TS	6	15	t	10	6
12	A_teen-dean_+35	(+35 ms)	same speaker	teen.jpg	1	TS	6	15	t	35	6
13	A_teen-dean_+10	(+10 ms)	same speaker	dean.jpg	1	TS	6	15	t	10	6
14	A_teen-dean_+25	(+25 ms)	same speaker	dean.jpg	1	TS	6	15	t	25	6
15	A_teen-dean_+80	(+80 ms)	same speaker	teen.jpg	1	TS	6	15	t	80	6
16	A_teen-dean_+35	(+35 ms)	same speaker	teen.jpg	1	TS	6	15	t	35	6
17	A_teen-dean_+25	(+25 ms)	same speaker	dean.jpg	1	TS	6	15	t	25	6
18	A_teen-dean_+5	(+5 ms)	same speaker	dean.jpg	1	TS	6	15	t	5	6
19	A_teen-dean_+20	(+20 ms)	same speaker	dean.jpg	1	TS	6	15	t	20	6
20	A_teen-dean_+50	(+50 ms)	same speaker	teen.jpg	1	TS	6	15	t	50	6
21	A_teen-dean_+15	(+15 ms)	same speaker	teen.jpg	1	TS	6	15	t	15	6
22	A_teen-dean_+20	(+20 ms)	same speaker	teen.jpg	1	TS	6	15	t	20	6
23	A_teen-dean_+25	(+25 ms)	same speaker	teen.jpg	1	TS	6	15	t	25	6
24	A_teen-dean_+30	(+30 ms)	same speaker	teen.jpg	1	TS	6	15	t	30	6
25	A_teen-dean_+25	(+25 ms)	same speaker	dean.jpg	1	TS	6	15	t	25	6
26	A_teen-dean_+10	(+10 ms)	same speaker	teen.jpg	1	TS	6	15	t	10	6
27	A_teen-dean_+15	(+15 ms)	same speaker	teen.jpg	1	TS	6	15	t	15	6
28	A_teen-dean_+20	(+20 ms)	same speaker	teen.jpg	1	TS	6	15	t	20	6
29	A_teen-dean_+35	(+35 ms)	same speaker	teen.jpg	1	TS	6	15	t	35	6
30	A_teen-dean_+35	(+35 ms)	same speaker	teen.jpg	1	TS	6	15	t	35	6
31	A_teen-dean_+15	(+15 ms)	same speaker	teen.jpg	1	TS	6	15	t	15	6
32	A_teen-dean_+25	(+25 ms)	same speaker	teen.jpg	1	TS	6	15	t	25	6
33	A_teen-dean_+25	(+25 ms)	same speaker	teen.jpg	1	TS	6	15	t	25	6
34	A_teen-dean_+20	(+20 ms)	same speaker	dean.jpg	1	TS	6	15	t	20	6
35	A_teen-dean_+35	(+35 ms)	same speaker	teen.jpg	1	TS	6	15	t	35	6
36	A_teen-dean_+20	(+20 ms)	same speaker	dean.jpg	1	TS	6	15	t	20	6
37	A_teen-dean_+15	(+15 ms)	same speaker	dean.jpg	1	TS	6	15	t	15	6
38	A_teen-dean_+50	(+50 ms)	same speaker	dean.jpg	1	TS	6	15	t	50	6
39	A_teen-dean_+30	(+30 ms)	same speaker	teen.jpg	1	TS	6	15	t	30	6
40	A_teen-dean_+30	(+30 ms)	same speaker	teen.jpg	1	TS	6	15	t	30	6
41	A_teen-dean_+5	(+5 ms)	same speaker	teen.jpg	1	TS	6	15	t	5	6
42	A_teen-dean_+15	(+15 ms)	same speaker	dean.jpg	1	TS	6	15	t	15	6
43	A_teen-dean_+30	(+30 ms)	same speaker	dean.jpg	1	TS	6	15	t	30	6
44	A_teen-dean_+80	(+80 ms)	same speaker	teen.jpg	1	TS	6	15	t	80	6
45	A_teen-dean_+15	(+15 ms)	same speaker	dean.jpg	1	TS	6	15	t	15	6
46	A_teen-dean_+15	(+15 ms)	same speaker	dean.jpg	1	TS	6	15	t	15	6
47	A_teen-dean_+30	(+30 ms)	same speaker	dean.jpg	1	TS	6	15	t	30	6
48	A_teen-dean_+35	(+35 ms)	same speaker	teen.jpg	1	TS	6	15	t	35	6
49	A_teen-dean_+20	(+20 ms)	same speaker	teen.jpg	1	TS	6	15	t	20	6
50	A_teen-dean_+20	(+20 ms)	same speaker	dean.jpg	1	TS	6	15	t	20	6
51	A_teen-dean_+15	(+15 ms)	same speaker	dean.jpg	1	TS	6	15	t	15	6
52	A_teen-dean_+20	(+20 ms)	same speaker	dean.jpg	1	TS	6	15	t	20	6
1	J_teen_solo1_+80	(+80 ms)	new speaker	teen.jpg	4	DN	5	15	d	80	5
2	J_teen_solo1_+35	(+35 ms)	new speaker	teen.jpg	4	DN	5	15	d	35	5
3	J_teen_solo1_+15	(+15 ms)	new speaker	dean.jpg	4	DN	5	15	d	15	5
4	J_teen_solo1_+35	(+35 ms)	new speaker	teen.jpg	4	DN	5	15	d	35	5
5	J_teen_solo1_+20	(+20 ms)	new speaker	dean.jpg	4	DN	5	15	d	20	5
6	J_teen_solo1_+50	(+50 ms)	new speaker	teen.jpg	4	DN	5	15	d	50	5
7	J_teen_solo1_+20	(+20 ms)	new speaker	dean.jpg	4	DN	5	15	d	20	5
8	J_teen_solo1_+50	(+50 ms)	new speaker	teen.jpg	4	DN	5	15	d	50	5
9	J_teen_solo1_+35	(+35 ms)	new speaker	teen.jpg	4	DN	5	15	d	35	5
10	J_teen_solo1_+30	(+30 ms)	new speaker	dean.jpg	4	DN	5	15	d	30	5
11	J_teen_solo1_+25	(+25 ms)	new speaker	dean.jpg	4	DN	5	15	d	25	5
12	J_teen_solo1_+25	(+25 ms)	new speaker	dean.jpg	4	DN	5	15	d	25	5
13	J_teen_solo1_+20	(+20 ms)	new speaker	dean.jpg	4	DN	5	15	d	20	5
14	J_teen_solo1_+80	(+80 ms)	new speaker	teen.jpg	4	DN	5	15	d	80	5
15	J_teen_solo1_+20	(+20 ms)	new speaker	dean.jpg	4	DN	5	15	d	20	5
16	J_teen_solo1_+25	(+25 ms)	new speaker	dean.jpg	4	DN	5	15	d	25	5
17	J_teen_solo1_+20	(+20 ms)	new speaker	dean.jpg	4	DN	5	15	d	20	5
18	J_teen_solo1_+50	(+50 ms)	new speaker	teen.jpg	4	DN	5	15	d	50	5
19	J_teen_solo1_+15	(+15 ms)	new speaker	dean.jpg	4	DN	5	15	d	15	5
20	J_teen_solo1_+15	(+15 ms)	new speaker	dean.jpg	4	DN	5	15	d	15	5
21	J_teen_solo1_+35	(+35 ms)	new speaker	teen.jpg	4	DN	5	15	d	35	5
22	J_teen_solo1_+20	(+20 ms)	new speaker	dean.jpg	4	DN	5	15	d	20	5
23	J_teen_solo1_+30	(+30 ms)	new speaker	teen.jpg	4	DN	5	15	d	30	5
24	J_teen_solo1_+10	(+10 ms)	new speaker	dean.jpg	4	DN	5	15	d	10	5
25	J_teen_solo1_+15	(+15 ms)	new speaker	dean.jpg	4	DN	5	15	d	15	5
26	J_teen_solo1_+35	(+35 ms)	new speaker	teen.jpg	4	DN	5	15	d	35	5
27	J_teen_solo1_+20	(+20 ms)	new speaker	dean.jpg	4	DN	5	15	d	20	5
28	J_teen_solo1_+30	(+30 ms)	new speaker	teen.jpg	4	DN	5	15	d	30	5
29	J_teen_solo1_+15	(+15 ms)	new speaker	dean.jpg	4	DN	5	15	d	15	5
30	J_teen_solo1_+35	(+35 ms)	new speaker	teen.jpg	4	DN	5	15	d	35	5
31	J_teen_solo1_+10	(+10 ms)	new speaker	dean.jpg	4	DN	5	15	d	10	5
32	J_teen_solo1_+15	(+15 ms)	new speaker	dean.jpg	4	DN	5	15	d	15	5
33	J_teen_solo1_+25	(+25 ms)	new speaker	dean.jpg	4	DN	5	15	d	25	5
34	J_teen_solo1_+25	(+25 ms)	new speaker	dean.jpg	4	DN	5	15	d	25	5
35	J_teen_solo1_+30	(+30 ms)	new speaker	dean.jpg	4	DN	5	15	d	30	5
36	J_teen_solo1_+80	(+80 ms)	new speaker	teen.jpg	4	DN	5	15	d	80	5
37	J_teen_solo1_+5	(+5 ms)	new speaker	dean.jpg	4	DN	5	15	d	5	5
38	J_teen_solo1_+10	(+10 ms)	new speaker	dean.jpg	4	DN	5	15	d	10	5
39	J_teen_solo1_+30	(+30 ms)	new speaker	dean.jpg	4	DN	5	15	d	30	5
40	J_teen_solo1_+25	(+25 ms)	new speaker	dean.jpg	4	DN	5	15	d	25	5
41	J_teen_solo1_+20	(+20 ms)	new speaker	dean.jpg	4	DN	5	15	d	20	5
42	J_teen_solo1_+30	(+30 ms)	new speaker	dean.jpg	4	DN	5	15	d	30	5
43	J_teen_solo1_+35	(+35 ms)	new speaker	teen.jpg	4	DN	5	15	d	35	5
44	J_teen_solo1_+25	(+25 ms)	new speaker	dean.jpg	4	DN	5	15	d	25	5
45	J_teen_solo1_+15	(+15 ms)	new speaker	dean.jpg	4	DN	5	15	d	15	5
46	J_teen_solo1_+15	(+15 ms)	new speaker	dean.jpg	4	DN	5	15	d	15	5
47	J_teen_solo1_+30	(+30 ms)	new speaker	dean.jpg	4	DN	5	15	d	30	5
48	J_teen_solo1_+5	(+5 ms)	new speaker	dean.jpg	4	DN	5	15	d	5	5
49	J_teen_solo1_+25	(+25 ms)	new speaker	dean.jpg	4	DN	5	15	d	25	5
50	J_teen_solo1_+35	(+35 ms)	new speaker	teen.jpg	4	DN	5	15	d	35	5
51	J_teen_solo1_+5	(+5 ms)	new speaker	dean.jpg	4	DN	5	15	d	5	5
52	J_teen_solo1_+30	(+30 ms)	new speaker	teen.jpg	4	DN	5	15	d	30	5
1	A_teen-dean_+80	(+80 ms)	same speaker	teen.jpg	5	TS	15	4	t	80	8
2	A_teen-dean_+35	(+35 ms)	same speaker	teen.jpg	5	TS	15	4	t	35	8
3	A_teen-dean_+50	(+50 ms)	same speaker	teen.jpg	5	TS	15	4	t	50	8
4	A_teen-dean_+20	(+20 ms)	same speaker	teen.jpg	5	TS	15	4	t	20	8
5	A_teen-dean_+20	(+20 ms)	same speaker	dean.jpg	5	TS	15	4	t	20	8
6	A_teen-dean_+35	(+35 ms)	same speaker	dean.jpg	5	TS	15	4	t	35	8
7	A_teen-dean_+25	(+25 ms)	same speaker	dean.jpg	5	TS	15	4	t	25	8
8	A_teen-dean_+20	(+20 ms)	same speaker	dean.jpg	5	TS	15	4	t	20	8
9	A_teen-dean_+20	(+20 ms)	same speaker	dean.jpg	5	TS	15	4	t	20	8
10	A_teen-dean_+15	(+15 ms)	same speaker	dean.jpg	5	TS	15	4	t	15	8
11	A_teen-dean_+30	(+30 ms)	same speaker	dean.jpg	5	TS	15	4	t	30	8
12	A_teen-dean_+20	(+20 ms)	same speaker	dean.jpg	5	TS	15	4	t	20	8
13	A_teen-dean_+30	(+30 ms)	same speaker	dean.jpg	5	TS	15	4	t	30	8
14	A_teen-dean_+35	(+35 ms)	same speaker	dean.jpg	5	TS	15	4	t	35	8
15	A_teen-dean_+15	(+15 ms)	same speaker	dean.jpg	5	TS	15	4	t	15	8
16	A_teen-dean_+30	(+30 ms)	same speaker	dean.jpg	5	TS	15	4	t	30	8
17	A_teen-dean_+30	(+30 ms)	same speaker	dean.jpg	5	TS	15	4	t	30	8
18	A_teen-dean_+30	(+30 ms)	same speaker	teen.jpg	5	TS	15	4	t	30	8
19	A_teen-dean_+25	(+25 ms)	same speaker	teen.jpg	5	TS	15	4	t	25	8
20	A_teen-dean_+35	(+35 ms)	same speaker	teen.jpg	5	TS	15	4	t	35	8
21	A_teen-dean_+35	(+35 ms)	same speaker	teen.jpg	5	TS	15	4	t	35	8
22	A_teen-dean_+20	(+20 ms)	same speaker	teen.jpg	5	TS	15	4	t	20	8
23	A_teen-dean_+30	(+30 ms)	same speaker	teen.jpg	5	TS	15	4	t	30	8
24	A_teen-dean_+35	(+35 ms)	same speaker	teen.jpg	5	TS	15	4	t	35	8
25	A_teen-dean_+10	(+10 ms)	same speaker	dean.jpg	5	TS	15	4	t	10	8
26	A_teen-dean_+15	(+15 ms)	same speaker	dean.jpg	5	TS	15	4	t	15	8
27	A_teen-dean_+15	(+15 ms)	same speaker	dean.jpg	5	TS	15	4	t	15	8
28	A_teen-dean_+30	(+30 ms)	same speaker	teen.jpg	5	TS	15	4	t	30	8
29	A_teen-dean_+80	(+80 ms)	same speaker	teen.jpg	5	TS	15	4	t	80	8
30	A_teen-dean_+25	(+25 ms)	same speaker	teen.jpg	5	TS	15	4	t	25	8
31	A_teen-dean_+10	(+10 ms)	same speaker	dean.jpg	5	TS	15	4	t	10	8
32	A_teen-dean_+35	(+35 ms)	same speaker	teen.jpg	5	TS	15	4	t	35	8
33	A_teen-dean_+25	(+25 ms)	same speaker	dean.jpg	5	TS	15	4	t	25	8
34	A_teen-dean_+25	(+25 ms)	same speaker	teen.jpg	5	TS	15	4	t	25	8
35	A_teen-dean_+5	(+5 ms)	same speaker	dean.jpg	5	TS	15	4	t	5	8
36	A_teen-dean_+20	(+20 ms)	same speaker	dean.jpg	5	TS	15	4	t	20	8
37	A_teen-dean_+5	(+5 ms)	same speaker	dean.jpg	5	TS	15	4	t	5	8
38	A_teen-dean_+50	(+50 ms)	same speaker	teen.jpg	5	TS	15	4	t	50	8
39	A_teen-dean_+5	(+5 ms)	same speaker	dean.jpg	5	TS	15	4	t	5	8
40	A_teen-dean_+15	(+15 ms)	same speaker	dean.jpg	5	TS	15	4	t	15	8
41	A_teen-dean_+25	(+25 ms)	same speaker	teen.jpg	5	TS	15	4	t	25	8
42	A_teen-dean_+10	(+10 ms)	same speaker	dean.jpg	5	TS	15	4	t	10	8
43	A_teen-dean_+80	(+80 ms)	same speaker	teen.jpg	5	TS	15	4	t	80	8
44	A_teen-dean_+15	(+15 ms)	same speaker	dean.jpg	5	TS	15	4	t	15	8
45	A_teen-dean_+15	(+15 ms)	same speaker	dean.jpg	5	TS	15	4	t	15	8
46	A_teen-dean_+15	(+15 ms)	same speaker	dean.jpg	5	TS	15	4	t	15	8
47	A_teen-dean_+25	(+25 ms)	same speaker	dean.jpg	5	TS	15	4	t	25	8
48	A_teen-dean_+35	(+35 ms)	same speaker	teen.jpg	5	TS	15	4	t	35	8
49	A_teen-dean_+30	(+30 ms)	same speaker	teen.jpg	5	TS	15	4	t	30	8
50	A_teen-dean_+25	(+25 ms)	same speaker	teen.jpg	5	TS	15	4	t	25	8
51	A_teen-dean_+20	(+20 ms)	same speaker	dean.jpg	5	TS	15	4	t	20	8
52	A_teen-dean_+50	(+50 ms)	same speaker	teen.jpg	5	TS	15	4	t	50	8
1	A_teen-dean_+80	(+80 ms)	same speaker	teen.jpg	6	DS	3	3	d	80	3
2	A_teen-dean_+30	(+30 ms)	same speaker	teen.jpg	6	DS	3	3	d	30	3
3	A_teen-dean_+25	(+25 ms)	same speaker	teen.jpg	6	DS	3	3	d	25	3
4	A_teen-dean_+35	(+35 ms)	same speaker	teen.jpg	6	DS	3	3	d	35	3
5	A_teen-dean_+15	(+15 ms)	same speaker	dean.jpg	6	DS	3	3	d	15	3
6	A_teen-dean_+30	(+30 ms)	same speaker	dean.jpg	6	DS	3	3	d	30	3
7	A_teen-dean_+35	(+35 ms)	same speaker	teen.jpg	6	DS	3	3	d	35	3
8	A_teen-dean_+15	(+15 ms)	same speaker	dean.jpg	6	DS	3	3	d	15	3
9	A_teen-dean_+30	(+30 ms)	same speaker	dean.jpg	6	DS	3	3	d	30	3
10	A_teen-dean_+15	(+15 ms)	same speaker	dean.jpg	6	DS	3	3	d	15	3
11	A_teen-dean_+15	(+15 ms)	same speaker	dean.jpg	6	DS	3	3	d	15	3
12	A_teen-dean_+25	(+25 ms)	same speaker	dean.jpg	6	DS	3	3	d	25	3
13	A_teen-dean_+15	(+15 ms)	same speaker	dean.jpg	6	DS	3	3	d	15	3
14	A_teen-dean_+30	(+30 ms)	same speaker	dean.jpg	6	DS	3	3	d	30	3
15	A_teen-dean_+80	(+80 ms)	same speaker	teen.jpg	6	DS	3	3	d	80	3
16	A_teen-dean_+30	(+30 ms)	same speaker	dean.jpg	6	DS	3	3	d	30	3
17	A_teen-dean_+20	(+20 ms)	same speaker	dean.jpg	6	DS	3	3	d	20	3
18	A_teen-dean_+50	(+50 ms)	same speaker	teen.jpg	6	DS	3	3	d	50	3
19	A_teen-dean_+30	(+30 ms)	same speaker	dean.jpg	6	DS	3	3	d	30	3
20	A_teen-dean_+5	(+5 ms)	same speaker	dean.jpg	6	DS	3	3	d	5	3
21	A_teen-dean_+25	(+25 ms)	same speaker	dean.jpg	6	DS	3	3	d	25	3
22	A_teen-dean_+25	(+25 ms)	same speaker	dean.jpg	6	DS	3	3	d	25	3
23	A_teen-dean_+15	(+15 ms)	same speaker	dean.jpg	6	DS	3	3	d	15	3
24	A_teen-dean_+30	(+30 ms)	same speaker	dean.jpg	6	DS	3	3	d	30	3
25	A_teen-dean_+25	(+25 ms)	same speaker	dean.jpg	6	DS	3	3	d	25	3
26	A_teen-dean_+20	(+20 ms)	same speaker	dean.jpg	6	DS	3	3	d	20	3
27	A_teen-dean_+25	(+25 ms)	same speaker	dean.jpg	6	DS	3	3	d	25	3
28	A_teen-dean_+10	(+10 ms)	same speaker	dean.jpg	6	DS	3	3	d	10	3
29	A_teen-dean_+20	(+20 ms)	same speaker	dean.jpg	6	DS	3	3	d	20	3
30	A_teen-dean_+35	(+35 ms)	same speaker	dean.jpg	6	DS	3	3	d	35	3
31	A_teen-dean_+5	(+5 ms)	same speaker	dean.jpg	6	DS	3	3	d	5	3
32	A_teen-dean_+35	(+35 ms)	same speaker	dean.jpg	6	DS	3	3	d	35	3
33	A_teen-dean_+30	(+30 ms)	same speaker	dean.jpg	6	DS	3	3	d	30	3
34	A_teen-dean_+20	(+20 ms)	same speaker	dean.jpg	6	DS	3	3	d	20	3
35	A_teen-dean_+20	(+20 ms)	same speaker	dean.jpg	6	DS	3	3	d	20	3
36	A_teen-dean_+50	(+50 ms)	same speaker	teen.jpg	6	DS	3	3	d	50	3
37	A_teen-dean_+35	(+35 ms)	same speaker	teen.jpg	6	DS	3	3	d	35	3
38	A_teen-dean_+20	(+20 ms)	same speaker	dean.jpg	6	DS	3	3	d	20	3
39	A_teen-dean_+10	(+10 ms)	same speaker	dean.jpg	6	DS	3	3	d	10	3
40	A_teen-dean_+20	(+20 ms)	same speaker	dean.jpg	6	DS	3	3	d	20	3
41	A_teen-dean_+15	(+15 ms)	same speaker	dean.jpg	6	DS	3	3	d	15	3
42	A_teen-dean_+10	(+10 ms)	same speaker	dean.jpg	6	DS	3	3	d	10	3
43	A_teen-dean_+35	(+35 ms)	same speaker	teen.jpg	6	DS	3	3	d	35	3
44	A_teen-dean_+15	(+15 ms)	same speaker	dean.jpg	6	DS	3	3	d	15	3
45	A_teen-dean_+25	(+25 ms)	same speaker	dean.jpg	6	DS	3	3	d	25	3
46	A_teen-dean_+20	(+20 ms)	same speaker	dean.jpg	6	DS	3	3	d	20	3
47	A_teen-dean_+80	(+80 ms)	same speaker	teen.jpg	6	DS	3	3	d	80	3
48	A_teen-dean_+35	(+35 ms)	same speaker	teen.jpg	6	DS	3	3	d	35	3
49	A_teen-dean_+50	(+50 ms)	same speaker	teen.jpg	6	DS	3	3	d	50	3
50	A_teen-dean_+25	(+25 ms)	same speaker	dean.jpg	6	DS	3	3	d	25	3
51	A_teen-dean_+35	(+35 ms)	same speaker	dean.jpg	6	DS	3	3	d	35	3
52	A_teen-dean_+5	(+5 ms)	same speaker	dean.jpg	6	DS	3	3	d	5	3
1	J_teen_solo1_+80	(+80 ms)	new speaker	teen.jpg	7	TN	9	25	t	80	9
2	J_teen_solo1_+15	(+15 ms)	new speaker	dean.jpg	7	TN	9	25	t	15	9
3	J_teen_solo1_+5	(+5 ms)	new speaker	dean.jpg	7	TN	9	25	t	5	9
4	J_teen_solo1_+30	(+30 ms)	new speaker	teen.jpg	7	TN	9	25	t	30	9
5	J_teen_solo1_+15	(+15 ms)	new speaker	dean.jpg	7	TN	9	25	t	15	9
6	J_teen_solo1_+15	(+15 ms)	new speaker	dean.jpg	7	TN	9	25	t	15	9
7	J_teen_solo1_+20	(+20 ms)	new speaker	dean.jpg	7	TN	9	25	t	20	9
8	J_teen_solo1_+30	(+30 ms)	new speaker	dean.jpg	7	TN	9	25	t	30	9
9	J_teen_solo1_+25	(+25 ms)	new speaker	teen.jpg	7	TN	9	25	t	25	9
10	J_teen_solo1_+20	(+20 ms)	new speaker	dean.jpg	7	TN	9	25	t	20	9
11	J_teen_solo1_+35	(+35 ms)	new speaker	teen.jpg	7	TN	9	25	t	35	9
12	J_teen_solo1_+10	(+10 ms)	new speaker	dean.jpg	7	TN	9	25	t	10	9
13	J_teen_solo1_+30	(+30 ms)	new speaker	teen.jpg	7	TN	9	25	t	30	9
14	J_teen_solo1_+30	(+30 ms)	new speaker	teen.jpg	7	TN	9	25	t	30	9
15	J_teen_solo1_+15	(+15 ms)	new speaker	dean.jpg	7	TN	9	25	t	15	9
16	J_teen_solo1_+15	(+15 ms)	new speaker	dean.jpg	7	TN	9	25	t	15	9
17	J_teen_solo1_+20	(+20 ms)	new speaker	dean.jpg	7	TN	9	25	t	20	9
18	J_teen_solo1_+25	(+25 ms)	new speaker	dean.jpg	7	TN	9	25	t	25	9
19	J_teen_solo1_+10	(+10 ms)	new speaker	dean.jpg	7	TN	9	25	t	10	9
20	J_teen_solo1_+15	(+15 ms)	new speaker	dean.jpg	7	TN	9	25	t	15	9
21	J_teen_solo1_+25	(+25 ms)	new speaker	dean.jpg	7	TN	9	25	t	25	9
22	J_teen_solo1_+25	(+25 ms)	new speaker	dean.jpg	7	TN	9	25	t	25	9
23	J_teen_solo1_+20	(+20 ms)	new speaker	dean.jpg	7	TN	9	25	t	20	9
24	J_teen_solo1_+5	(+5 ms)	new speaker	dean.jpg	7	TN	9	25	t	5	9
25	J_teen_solo1_+35	(+35 ms)	new speaker	teen.jpg	7	TN	9	25	t	35	9
26	J_teen_solo1_+35	(+35 ms)	new speaker	teen.jpg	7	TN	9	25	t	35	9
27	J_teen_solo1_+25	(+25 ms)	new speaker	teen.jpg	7	TN	9	25	t	25	9
28	J_teen_solo1_+25	(+25 ms)	new speaker	teen.jpg	7	TN	9	25	t	25	9
29	J_teen_solo1_+20	(+20 ms)	new speaker	teen.jpg	7	TN	9	25	t	20	9
30	J_teen_solo1_+25	(+25 ms)	new speaker	teen.jpg	7	TN	9	25	t	25	9
31	J_teen_solo1_+35	(+35 ms)	new speaker	teen.jpg	7	TN	9	25	t	35	9
32	J_teen_solo1_+35	(+35 ms)	new speaker	teen.jpg	7	TN	9	25	t	35	9
33	J_teen_solo1_+30	(+30 ms)	new speaker	teen.jpg	7	TN	9	25	t	30	9
34	J_teen_solo1_+5	(+5 ms)	new speaker	dean.jpg	7	TN	9	25	t	5	9
35	J_teen_solo1_+35	(+35 ms)	new speaker	teen.jpg	7	TN	9	25	t	35	9
36	J_teen_solo1_+20	(+20 ms)	new speaker	dean.jpg	7	TN	9	25	t	20	9
37	J_teen_solo1_+35	(+35 ms)	new speaker	teen.jpg	7	TN	9	25	t	35	9
38	J_teen_solo1_+30	(+30 ms)	new speaker	teen.jpg	7	TN	9	25	t	30	9
39	J_teen_solo1_+20	(+20 ms)	new speaker	dean.jpg	7	TN	9	25	t	20	9
40	J_teen_solo1_+50	(+50 ms)	new speaker	teen.jpg	7	TN	9	25	t	50	9
41	J_teen_solo1_+50	(+50 ms)	new speaker	teen.jpg	7	TN	9	25	t	50	9
42	J_teen_solo1_+50	(+50 ms)	new speaker	teen.jpg	7	TN	9	25	t	50	9
43	J_teen_solo1_+20	(+20 ms)	new speaker	dean.jpg	7	TN	9	25	t	20	9
44	J_teen_solo1_+35	(+35 ms)	new speaker	teen.jpg	7	TN	9	25	t	35	9
45	J_teen_solo1_+10	(+10 ms)	new speaker	dean.jpg	7	TN	9	25	t	10	9
46	J_teen_solo1_+25	(+25 ms)	new speaker	dean.jpg	7	TN	9	25	t	25	9
47	J_teen_solo1_+15	(+15 ms)	new speaker	dean.jpg	7	TN	9	25	t	15	9
48	J_teen_solo1_+30	(+30 ms)	new speaker	teen.jpg	7	TN	9	25	t	30	9
49	J_teen_solo1_+80	(+80 ms)	new speaker	teen.jpg	7	TN	9	25	t	80	9
50	J_teen_solo1_+30	(+30 ms)	new speaker	teen.jpg	7	TN	9	25	t	30	9
51	J_teen_solo1_+15	(+15 ms)	new speaker	dean.jpg	7	TN	9	25	t	15	9
52	J_teen_solo1_+80	(+80 ms)	new speaker	teen.jpg	7	TN	9	25	t	80	9
1	J_teen_solo1_+80	(+80 ms)	new speaker	teen.jpg	8	DN	4	10	d	80	4
2	J_teen_solo1_+20	(+20 ms)	new speaker	dean.jpg	8	DN	4	10	d	20	4
3	J_teen_solo1_+30	(+30 ms)	new speaker	dean.jpg	8	DN	4	10	d	30	4
4	J_teen_solo1_+15	(+15 ms)	new speaker	dean.jpg	8	DN	4	10	d	15	4
5	J_teen_solo1_+30	(+30 ms)	new speaker	teen.jpg	8	DN	4	10	d	30	4
6	J_teen_solo1_+30	(+30 ms)	new speaker	teen.jpg	8	DN	4	10	d	30	4
7	J_teen_solo1_+30	(+30 ms)	new speaker	dean.jpg	8	DN	4	10	d	30	4
8	J_teen_solo1_+25	(+25 ms)	new speaker	dean.jpg	8	DN	4	10	d	25	4
9	J_teen_solo1_+10	(+10 ms)	new speaker	dean.jpg	8	DN	4	10	d	10	4
10	J_teen_solo1_+50	(+50 ms)	new speaker	teen.jpg	8	DN	4	10	d	50	4
11	J_teen_solo1_+30	(+30 ms)	new speaker	teen.jpg	8	DN	4	10	d	30	4
12	J_teen_solo1_+35	(+35 ms)	new speaker	teen.jpg	8	DN	4	10	d	35	4
13	J_teen_solo1_+20	(+20 ms)	new speaker	dean.jpg	8	DN	4	10	d	20	4
14	J_teen_solo1_+5	(+5 ms)	new speaker	dean.jpg	8	DN	4	10	d	5	4
15	J_teen_solo1_+15	(+15 ms)	new speaker	dean.jpg	8	DN	4	10	d	15	4
16	J_teen_solo1_+15	(+15 ms)	new speaker	dean.jpg	8	DN	4	10	d	15	4
17	J_teen_solo1_+25	(+25 ms)	new speaker	dean.jpg	8	DN	4	10	d	25	4
18	J_teen_solo1_+35	(+35 ms)	new speaker	teen.jpg	8	DN	4	10	d	35	4
19	J_teen_solo1_+15	(+15 ms)	new speaker	dean.jpg	8	DN	4	10	d	15	4
20	J_teen_solo1_+20	(+20 ms)	new speaker	dean.jpg	8	DN	4	10	d	20	4
21	J_teen_solo1_+35	(+35 ms)	new speaker	teen.jpg	8	DN	4	10	d	35	4
22	J_teen_solo1_+15	(+15 ms)	new speaker	dean.jpg	8	DN	4	10	d	15	4
23	J_teen_solo1_+30	(+30 ms)	new speaker	teen.jpg	8	DN	4	10	d	30	4
24	J_teen_solo1_+20	(+20 ms)	new speaker	dean.jpg	8	DN	4	10	d	20	4
25	J_teen_solo1_+35	(+35 ms)	new speaker	teen.jpg	8	DN	4	10	d	35	4
26	J_teen_solo1_+25	(+25 ms)	new speaker	teen.jpg	8	DN	4	10	d	25	4
27	J_teen_solo1_+25	(+25 ms)	new speaker	dean.jpg	8	DN	4	10	d	25	4
28	J_teen_solo1_+20	(+20 ms)	new speaker	dean.jpg	8	DN	4	10	d	20	4
29	J_teen_solo1_+20	(+20 ms)	new speaker	dean.jpg	8	DN	4	10	d	20	4
30	J_teen_solo1_+50	(+50 ms)	new speaker	teen.jpg	8	DN	4	10	d	50	4
31	J_teen_solo1_+20	(+20 ms)	new speaker	dean.jpg	8	DN	4	10	d	20	4
32	J_teen_solo1_+30	(+30 ms)	new speaker	teen.jpg	8	DN	4	10	d	30	4
33	J_teen_solo1_+50	(+50 ms)	new speaker	teen.jpg	8	DN	4	10	d	50	4
34	J_teen_solo1_+5	(+5 ms)	new speaker	dean.jpg	8	DN	4	10	d	5	4
35	J_teen_solo1_+80	(+80 ms)	new speaker	teen.jpg	8	DN	4	10	d	80	4
36	J_teen_solo1_+25	(+25 ms)	new speaker	dean.jpg	8	DN	4	10	d	25	4
37	J_teen_solo1_+35	(+35 ms)	new speaker	dean.jpg	8	DN	4	10	d	35	4
38	J_teen_solo1_+25	(+25 ms)	new speaker	dean.jpg	8	DN	4	10	d	25	4
39	J_teen_solo1_+35	(+35 ms)	new speaker	teen.jpg	8	DN	4	10	d	35	4
40	J_teen_solo1_+15	(+15 ms)	new speaker	dean.jpg	8	DN	4	10	d	15	4
41	J_teen_solo1_+10	(+10 ms)	new speaker	dean.jpg	8	DN	4	10	d	10	4
42	J_teen_solo1_+10	(+10 ms)	new speaker	dean.jpg	8	DN	4	10	d	10	4
43	J_teen_solo1_+25	(+25 ms)	new speaker	teen.jpg	8	DN	4	10	d	25	4
44	J_teen_solo1_+30	(+30 ms)	new speaker	teen.jpg	8	DN	4	10	d	30	4
45	J_teen_solo1_+35	(+35 ms)	new speaker	teen.jpg	8	DN	4	10	d	35	4
46	J_teen_solo1_+80	(+80 ms)	new speaker	teen.jpg	8	DN	4	10	d	80	4
47	J_teen_solo1_+15	(+15 ms)	new speaker	dean.jpg	8	DN	4	10	d	15	4
48	J_teen_solo1_+35	(+35 ms)	new speaker	teen.jpg	8	DN	4	10	d	35	4
49	J_teen_solo1_+25	(+25 ms)	new speaker	dean.jpg	8	DN	4	10	d	25	4
50	J_teen_solo1_+5	(+5 ms)	new speaker	dean.jpg	8	DN	4	10	d	5	4
51	J_teen_solo1_+20	(+20 ms)	new speaker	dean.jpg	8	DN	4	10	d	20	4
52	J_teen_solo1_+15	(+15 ms)	new speaker	dean.jpg	8	DN	4	10	d	15	4
1	A_teen-dean_+80	(+80 ms)	same speaker	teen.jpg	9	TS	20	5	t	80	10
2	A_teen-dean_+25	(+25 ms)	same speaker	teen.jpg	9	TS	20	5	t	25	10
3	A_teen-dean_+35	(+35 ms)	same speaker	teen.jpg	9	TS	20	5	t	35	10
4	A_teen-dean_+35	(+35 ms)	same speaker	teen.jpg	9	TS	20	5	t	35	10
5	A_teen-dean_+5	(+5 ms)	same speaker	dean.jpg	9	TS	20	5	t	5	10
6	A_teen-dean_+35	(+35 ms)	same speaker	teen.jpg	9	TS	20	5	t	35	10
7	A_teen-dean_+15	(+15 ms)	same speaker	dean.jpg	9	TS	20	5	t	15	10
8	A_teen-dean_+20	(+20 ms)	same speaker	teen.jpg	9	TS	20	5	t	20	10
9	A_teen-dean_+25	(+25 ms)	same speaker	dean.jpg	9	TS	20	5	t	25	10
10	A_teen-dean_+25	(+25 ms)	same speaker	teen.jpg	9	TS	20	5	t	25	10
11	A_teen-dean_+30	(+30 ms)	same speaker	teen.jpg	9	TS	20	5	t	30	10
12	A_teen-dean_+30	(+30 ms)	same speaker	teen.jpg	9	TS	20	5	t	30	10
13	A_teen-dean_+15	(+15 ms)	same speaker	teen.jpg	9	TS	20	5	t	15	10
14	A_teen-dean_+30	(+30 ms)	same speaker	teen.jpg	9	TS	20	5	t	30	10
15	A_teen-dean_+20	(+20 ms)	same speaker	dean.jpg	9	TS	20	5	t	20	10
16	A_teen-dean_+50	(+50 ms)	same speaker	teen.jpg	9	TS	20	5	t	50	10
17	A_teen-dean_+25	(+25 ms)	same speaker	teen.jpg	9	TS	20	5	t	25	10
18	A_teen-dean_+15	(+15 ms)	same speaker	dean.jpg	9	TS	20	5	t	15	10
19	A_teen-dean_+25	(+25 ms)	same speaker	teen.jpg	9	TS	20	5	t	25	10
20	A_teen-dean_+25	(+25 ms)	same speaker	dean.jpg	9	TS	20	5	t	25	10
21	A_teen-dean_+15	(+15 ms)	same speaker	dean.jpg	9	TS	20	5	t	15	10
22	A_teen-dean_+20	(+20 ms)	same speaker	dean.jpg	9	TS	20	5	t	20	10
23	A_teen-dean_+50	(+50 ms)	same speaker	teen.jpg	9	TS	20	5	t	50	10
24	A_teen-dean_+35	(+35 ms)	same speaker	teen.jpg	9	TS	20	5	t	35	10
25	A_teen-dean_+15	(+15 ms)	same speaker	dean.jpg	9	TS	20	5	t	15	10
26	A_teen-dean_+30	(+30 ms)	same speaker	teen.jpg	9	TS	20	5	t	30	10
27	A_teen-dean_+15	(+15 ms)	same speaker	dean.jpg	9	TS	20	5	t	15	10
28	A_teen-dean_+10	(+10 ms)	same speaker	dean.jpg	9	TS	20	5	t	10	10
29	A_teen-dean_+35	(+35 ms)	same speaker	teen.jpg	9	TS	20	5	t	35	10
30	A_teen-dean_+25	(+25 ms)	same speaker	teen.jpg	9	TS	20	5	t	25	10
31	A_teen-dean_+20	(+20 ms)	same speaker	dean.jpg	9	TS	20	5	t	20	10
32	A_teen-dean_+20	(+20 ms)	same speaker	dean.jpg	9	TS	20	5	t	20	10
33	A_teen-dean_+10	(+10 ms)	same speaker	dean.jpg	9	TS	20	5	t	10	10
34	A_teen-dean_+15	(+15 ms)	same speaker	dean.jpg	9	TS	20	5	t	15	10
35	A_teen-dean_+20	(+20 ms)	same speaker	dean.jpg	9	TS	20	5	t	20	10
36	A_teen-dean_+5	(+5 ms)	same speaker	dean.jpg	9	TS	20	5	t	5	10
37	A_teen-dean_+80	(+80 ms)	same speaker	teen.jpg	9	TS	20	5	t	80	10
38	A_teen-dean_+35	(+35 ms)	same speaker	teen.jpg	9	TS	20	5	t	35	10
39	A_teen-dean_+35	(+35 ms)	same speaker	teen.jpg	9	TS	20	5	t	35	10
40	A_teen-dean_+30	(+30 ms)	same speaker	teen.jpg	9	TS	20	5	t	30	10
41	A_teen-dean_+30	(+30 ms)	same speaker	teen.jpg	9	TS	20	5	t	30	10
42	A_teen-dean_+50	(+50 ms)	same speaker	teen.jpg	9	TS	20	5	t	50	10
43	A_teen-dean_+80	(+80 ms)	same speaker	teen.jpg	9	TS	20	5	t	80	10
44	A_teen-dean_+25	(+25 ms)	same speaker	teen.jpg	9	TS	20	5	t	25	10
45	A_teen-dean_+5	(+5 ms)	same speaker	dean.jpg	9	TS	20	5	t	5	10
46	A_teen-dean_+35	(+35 ms)	same speaker	dean.jpg	9	TS	20	5	t	35	10
47	A_teen-dean_+30	(+30 ms)	same speaker	dean.jpg	9	TS	20	5	t	30	10
48	A_teen-dean_+30	(+30 ms)	same speaker	dean.jpg	9	TS	20	5	t	30	10
49	A_teen-dean_+15	(+15 ms)	same speaker	dean.jpg	9	TS	20	5	t	15	10
50	A_teen-dean_+20	(+20 ms)	same speaker	dean.jpg	9	TS	20	5	t	20	10
51	A_teen-dean_+10	(+10 ms)	same speaker	dean.jpg	9	TS	20	5	t	10	10
52	A_teen-dean_+20	(+20 ms)	same speaker	dean.jpg	9	TS	20	5	t	20	10
1	A_teen-dean_+80	(+80 ms)	same speaker	teen.jpg	10	DS	10	30	d	80	10
2	A_teen-dean_+35	(+35 ms)	same speaker	teen.jpg	10	DS	10	30	d	35	10
3	A_teen-dean_+15	(+15 ms)	same speaker	dean.jpg	10	DS	10	30	d	15	10
4	A_teen-dean_+30	(+30 ms)	same speaker	dean.jpg	10	DS	10	30	d	30	10
1	J_teen_solo1_+80	(+80 ms)	new speaker	teen.jpg	11	TN	6	15	t	80	6
2	J_teen_solo1_+15	(+15 ms)	new speaker	teen.jpg	11	TN	6	15	t	15	6
3	J_teen_solo1_+20	(+20 ms)	new speaker	teen.jpg	11	TN	6	15	t	20	6
4	J_teen_solo1_+15	(+15 ms)	new speaker	teen.jpg	11	TN	6	15	t	15	6
5	J_teen_solo1_+5	(+5 ms)	new speaker	dean.jpg	11	TN	6	15	t	5	6
6	J_teen_solo1_+30	(+30 ms)	new speaker	teen.jpg	11	TN	6	15	t	30	6
7	J_teen_solo1_+15	(+15 ms)	new speaker	teen.jpg	11	TN	6	15	t	15	6
8	J_teen_solo1_+25	(+25 ms)	new speaker	teen.jpg	11	TN	6	15	t	25	6
9	J_teen_solo1_+30	(+30 ms)	new speaker	teen.jpg	11	TN	6	15	t	30	6
10	J_teen_solo1_+20	(+20 ms)	new speaker	dean.jpg	11	TN	6	15	t	20	6
11	J_teen_solo1_+30	(+30 ms)	new speaker	teen.jpg	11	TN	6	15	t	30	6
12	J_teen_solo1_+30	(+30 ms)	new speaker	teen.jpg	11	TN	6	15	t	30	6
13	J_teen_solo1_+30	(+30 ms)	new speaker	teen.jpg	11	TN	6	15	t	30	6
14	J_teen_solo1_+35	(+35 ms)	new speaker	teen.jpg	11	TN	6	15	t	35	6
15	J_teen_solo1_+50	(+50 ms)	new speaker	teen.jpg	11	TN	6	15	t	50	6
16	J_teen_solo1_+5	(+5 ms)	new speaker	teen.jpg	11	TN	6	15	t	5	6
17	J_teen_solo1_+15	(+15 ms)	new speaker	teen.jpg	11	TN	6	15	t	15	6
18	J_teen_solo1_+35	(+35 ms)	new speaker	teen.jpg	11	TN	6	15	t	35	6
19	J_teen_solo1_+25	(+25 ms)	new speaker	teen.jpg	11	TN	6	15	t	25	6
20	J_teen_solo1_+50	(+50 ms)	new speaker	teen.jpg	11	TN	6	15	t	50	6
21	J_teen_solo1_+50	(+50 ms)	new speaker	teen.jpg	11	TN	6	15	t	50	6
22	J_teen_solo1_+35	(+35 ms)	new speaker	teen.jpg	11	TN	6	15	t	35	6
23	J_teen_solo1_+35	(+35 ms)	new speaker	teen.jpg	11	TN	6	15	t	35	6
24	J_teen_solo1_+20	(+20 ms)	new speaker	teen.jpg	11	TN	6	15	t	20	6
25	J_teen_solo1_+25	(+25 ms)	new speaker	teen.jpg	11	TN	6	15	t	25	6
26	J_teen_solo1_+15	(+15 ms)	new speaker	teen.jpg	11	TN	6	15	t	15	6
27	J_teen_solo1_+25	(+25 ms)	new speaker	teen.jpg	11	TN	6	15	t	25	6
28	J_teen_solo1_+20	(+20 ms)	new speaker	teen.jpg	11	TN	6	15	t	20	6
29	J_teen_solo1_+35	(+35 ms)	new speaker	teen.jpg	11	TN	6	15	t	35	6
30	J_teen_solo1_+20	(+20 ms)	new speaker	teen.jpg	11	TN	6	15	t	20	6
31	J_teen_solo1_+20	(+20 ms)	new speaker	teen.jpg	11	TN	6	15	t	20	6
32	J_teen_solo1_+10	(+10 ms)	new speaker	teen.jpg	11	TN	6	15	t	10	6
33	J_teen_solo1_+15	(+15 ms)	new speaker	teen.jpg	11	TN	6	15	t	15	6
34	J_teen_solo1_+25	(+25 ms)	new speaker	teen.jpg	11	TN	6	15	t	25	6
35	J_teen_solo1_+25	(+25 ms)	new speaker	teen.jpg	11	TN	6	15	t	25	6
36	J_teen_solo1_+35	(+35 ms)	new speaker	teen.jpg	11	TN	6	15	t	35	6
37	J_teen_solo1_+25	(+25 ms)	new speaker	teen.jpg	11	TN	6	15	t	25	6
38	J_teen_solo1_+15	(+15 ms)	new speaker	teen.jpg	11	TN	6	15	t	15	6
39	J_teen_solo1_+15	(+15 ms)	new speaker	teen.jpg	11	TN	6	15	t	15	6
40	J_teen_solo1_+35	(+35 ms)	new speaker	teen.jpg	11	TN	6	15	t	35	6
41	J_teen_solo1_+20	(+20 ms)	new speaker	teen.jpg	11	TN	6	15	t	20	6
42	J_teen_solo1_+35	(+35 ms)	new speaker	teen.jpg	11	TN	6	15	t	35	6
43	J_teen_solo1_+5	(+5 ms)	new speaker	dean.jpg	11	TN	6	15	t	5	6
44	J_teen_solo1_+30	(+30 ms)	new speaker	teen.jpg	11	TN	6	15	t	30	6
45	J_teen_solo1_+10	(+10 ms)	new speaker	dean.jpg	11	TN	6	15	t	10	6
46	J_teen_solo1_+80	(+80 ms)	new speaker	teen.jpg	11	TN	6	15	t	80	6
47	J_teen_solo1_+10	(+10 ms)	new speaker	dean.jpg	11	TN	6	15	t	10	6
48	J_teen_solo1_+80	(+80 ms)	new speaker	teen.jpg	11	TN	6	15	t	80	6
49	J_teen_solo1_+20	(+20 ms)	new speaker	dean.jpg	11	TN	6	15	t	20	6
50	J_teen_solo1_+30	(+30 ms)	new speaker	teen.jpg	11	TN	6	15	t	30	6
51	J_teen_solo1_+30	(+30 ms)	new speaker	teen.jpg	11	TN	6	15	t	30	6
52	J_teen_solo1_+25	(+25 ms)	new speaker	teen.jpg	11	TN	6	15	t	25	6
1	J_teen_solo1_+80	(+80 ms)	new speaker	teen.jpg	12	DN	2	20	d	80	2
2	J_teen_solo1_+80	(+80 ms)	new speaker	teen.jpg	12	DN	2	20	d	80	2
3	J_teen_solo1_+35	(+35 ms)	new speaker	teen.jpg	12	DN	2	20	d	35	2
4	J_teen_solo1_+20	(+20 ms)	new speaker	dean.jpg	12	DN	2	20	d	20	2
5	J_teen_solo1_+15	(+15 ms)	new speaker	dean.jpg	12	DN	2	20	d	15	2
6	J_teen_solo1_+15	(+15 ms)	new speaker	dean.jpg	12	DN	2	20	d	15	2
7	J_teen_solo1_+35	(+35 ms)	new speaker	dean.jpg	12	DN	2	20	d	35	2
8	J_teen_solo1_+25	(+25 ms)	new speaker	dean.jpg	12	DN	2	20	d	25	2
9	J_teen_solo1_+15	(+15 ms)	new speaker	dean.jpg	12	DN	2	20	d	15	2
10	J_teen_solo1_+20	(+20 ms)	new speaker	dean.jpg	12	DN	2	20	d	20	2
11	J_teen_solo1_+35	(+35 ms)	new speaker	teen.jpg	12	DN	2	20	d	35	2
12	J_teen_solo1_+15	(+15 ms)	new speaker	dean.jpg	12	DN	2	20	d	15	2
13	J_teen_solo1_+30	(+30 ms)	new speaker	teen.jpg	12	DN	2	20	d	30	2
14	J_teen_solo1_+5	(+5 ms)	new speaker	dean.jpg	12	DN	2	20	d	5	2
15	J_teen_solo1_+35	(+35 ms)	new speaker	teen.jpg	12	DN	2	20	d	35	2
16	J_teen_solo1_+15	(+15 ms)	new speaker	dean.jpg	12	DN	2	20	d	15	2
17	J_teen_solo1_+25	(+25 ms)	new speaker	teen.jpg	12	DN	2	20	d	25	2
18	J_teen_solo1_+20	(+20 ms)	new speaker	dean.jpg	12	DN	2	20	d	20	2
19	J_teen_solo1_+25	(+25 ms)	new speaker	teen.jpg	12	DN	2	20	d	25	2
20	J_teen_solo1_+80	(+80 ms)	new speaker	teen.jpg	12	DN	2	20	d	80	2
21	J_teen_solo1_+30	(+30 ms)	new speaker	teen.jpg	12	DN	2	20	d	30	2
22	J_teen_solo1_+15	(+15 ms)	new speaker	dean.jpg	12	DN	2	20	d	15	2
23	J_teen_solo1_+50	(+50 ms)	new speaker	teen.jpg	12	DN	2	20	d	50	2
24	J_teen_solo1_+25	(+25 ms)	new speaker	dean.jpg	12	DN	2	20	d	25	2
25	J_teen_solo1_+30	(+30 ms)	new speaker	dean.jpg	12	DN	2	20	d	30	2
26	J_teen_solo1_+30	(+30 ms)	new speaker	dean.jpg	12	DN	2	20	d	30	2
27	J_teen_solo1_+25	(+25 ms)	new speaker	dean.jpg	12	DN	2	20	d	25	2
28	J_teen_solo1_+5	(+5 ms)	new speaker	dean.jpg	12	DN	2	20	d	5	2
29	J_teen_solo1_+30	(+30 ms)	new speaker	teen.jpg	12	DN	2	20	d	30	2
30	J_teen_solo1_+20	(+20 ms)	new speaker	dean.jpg	12	DN	2	20	d	20	2
31	J_teen_solo1_+15	(+15 ms)	new speaker	dean.jpg	12	DN	2	20	d	15	2
32	J_teen_solo1_+30	(+30 ms)	new speaker	teen.jpg	12	DN	2	20	d	30	2
33	J_teen_solo1_+10	(+10 ms)	new speaker	dean.jpg	12	DN	2	20	d	10	2
34	J_teen_solo1_+30	(+30 ms)	new speaker	teen.jpg	12	DN	2	20	d	30	2
35	J_teen_solo1_+25	(+25 ms)	new speaker	teen.jpg	12	DN	2	20	d	25	2
36	J_teen_solo1_+20	(+20 ms)	new speaker	dean.jpg	12	DN	2	20	d	20	2
37	J_teen_solo1_+50	(+50 ms)	new speaker	teen.jpg	12	DN	2	20	d	50	2
38	J_teen_solo1_+25	(+25 ms)	new speaker	dean.jpg	12	DN	2	20	d	25	2
39	J_teen_solo1_+20	(+20 ms)	new speaker	dean.jpg	12	DN	2	20	d	20	2
40	J_teen_solo1_+35	(+35 ms)	new speaker	teen.jpg	12	DN	2	20	d	35	2
41	J_teen_solo1_+25	(+25 ms)	new speaker	dean.jpg	12	DN	2	20	d	25	2
42	J_teen_solo1_+10	(+10 ms)	new speaker	dean.jpg	12	DN	2	20	d	10	2
43	J_teen_solo1_+35	(+35 ms)	new speaker	teen.jpg	12	DN	2	20	d	35	2
44	J_teen_solo1_+35	(+35 ms)	new speaker	teen.jpg	12	DN	2	20	d	35	2
45	J_teen_solo1_+20	(+20 ms)	new speaker	dean.jpg	12	DN	2	20	d	20	2
46	J_teen_solo1_+50	(+50 ms)	new speaker	teen.jpg	12	DN	2	20	d	50	2
47	J_teen_solo1_+20	(+20 ms)	new speaker	dean.jpg	12	DN	2	20	d	20	2
48	J_teen_solo1_+35	(+35 ms)	new speaker	teen.jpg	12	DN	2	20	d	35	2
49	J_teen_solo1_+30	(+30 ms)	new speaker	teen.jpg	12	DN	2	20	d	30	2
50	J_teen_solo1_+15	(+15 ms)	new speaker	dean.jpg	12	DN	2	20	d	15	2
51	J_teen_solo1_+5	(+5 ms)	new speaker	dean.jpg	12	DN	2	20	d	5	2
52	J_teen_solo1_+10	(+10 ms)	new speaker	dean.jpg	12	DN	2	20	d	10	2
1	A_teen-dean_+80	(+80 ms)	same speaker	teen.jpg	13	TS	5	15	t	80	5
2	A_teen-dean_+25	(+25 ms)	same speaker	teen.jpg	13	TS	5	15	t	25	5
3	A_teen-dean_+30	(+30 ms)	same speaker	dean.jpg	13	TS	5	15	t	30	5
4	A_teen-dean_+15	(+15 ms)	same speaker	dean.jpg	13	TS	5	15	t	15	5
5	A_teen-dean_+15	(+15 ms)	same speaker	dean.jpg	13	TS	5	15	t	15	5
6	A_teen-dean_+10	(+10 ms)	same speaker	dean.jpg	13	TS	5	15	t	10	5
7	A_teen-dean_+30	(+30 ms)	same speaker	teen.jpg	13	TS	5	15	t	30	5
8	A_teen-dean_+5	(+5 ms)	same speaker	dean.jpg	13	TS	5	15	t	5	5
9	A_teen-dean_+80	(+80 ms)	same speaker	teen.jpg	13	TS	5	15	t	80	5
10	A_teen-dean_+20	(+20 ms)	same speaker	teen.jpg	13	TS	5	15	t	20	5
11	A_teen-dean_+15	(+15 ms)	same speaker	dean.jpg	13	TS	5	15	t	15	5
12	A_teen-dean_+15	(+15 ms)	same speaker	dean.jpg	13	TS	5	15	t	15	5
13	A_teen-dean_+30	(+30 ms)	same speaker	dean.jpg	13	TS	5	15	t	30	5
14	A_teen-dean_+35	(+35 ms)	same speaker	teen.jpg	13	TS	5	15	t	35	5
15	A_teen-dean_+50	(+50 ms)	same speaker	teen.jpg	13	TS	5	15	t	50	5
16	A_teen-dean_+20	(+20 ms)	same speaker	teen.jpg	13	TS	5	15	t	20	5
17	A_teen-dean_+25	(+25 ms)	same speaker	dean.jpg	13	TS	5	15	t	25	5
18	A_teen-dean_+30	(+30 ms)	same speaker	teen.jpg	13	TS	5	15	t	30	5
19	A_teen-dean_+20	(+20 ms)	same speaker	dean.jpg	13	TS	5	15	t	20	5
20	A_teen-dean_+25	(+25 ms)	same speaker	dean.jpg	13	TS	5	15	t	25	5
21	A_teen-dean_+10	(+10 ms)	same speaker	dean.jpg	13	TS	5	15	t	10	5
22	A_teen-dean_+25	(+25 ms)	same speaker	teen.jpg	13	TS	5	15	t	25	5
23	A_teen-dean_+50	(+50 ms)	same speaker	teen.jpg	13	TS	5	15	t	50	5
24	A_teen-dean_+35	(+35 ms)	same speaker	teen.jpg	13	TS	5	15	t	35	5
25	A_teen-dean_+15	(+15 ms)	same speaker	teen.jpg	13	TS	5	15	t	15	5
26	A_teen-dean_+15	(+15 ms)	same speaker	teen.jpg	13	TS	5	15	t	15	5
27	A_teen-dean_+25	(+25 ms)	same speaker	dean.jpg	13	TS	5	15	t	25	5
28	A_teen-dean_+35	(+35 ms)	same speaker	teen.jpg	13	TS	5	15	t	35	5
29	A_teen-dean_+25	(+25 ms)	same speaker	dean.jpg	13	TS	5	15	t	25	5
30	A_teen-dean_+5	(+5 ms)	same speaker	dean.jpg	13	TS	5	15	t	5	5
31	A_teen-dean_+30	(+30 ms)	same speaker	teen.jpg	13	TS	5	15	t	30	5
32	A_teen-dean_+80	(+80 ms)	same speaker	teen.jpg	13	TS	5	15	t	80	5
33	A_teen-dean_+20	(+20 ms)	same speaker	dean.jpg	13	TS	5	15	t	20	5
34	A_teen-dean_+25	(+25 ms)	same speaker	dean.jpg	13	TS	5	15	t	25	5
35	A_teen-dean_+30	(+30 ms)	same speaker	teen.jpg	13	TS	5	15	t	30	5
36	A_teen-dean_+35	(+35 ms)	same speaker	teen.jpg	13	TS	5	15	t	35	5
37	A_teen-dean_+15	(+15 ms)	same speaker	dean.jpg	13	TS	5	15	t	15	5
38	A_teen-dean_+20	(+20 ms)	same speaker	dean.jpg	13	TS	5	15	t	20	5
39	A_teen-dean_+35	(+35 ms)	same speaker	dean.jpg	13	TS	5	15	t	35	5
40	A_teen-dean_+15	(+15 ms)	same speaker	dean.jpg	13	TS	5	15	t	15	5
41	A_teen-dean_+25	(+25 ms)	same speaker	dean.jpg	13	TS	5	15	t	25	5
42	A_teen-dean_+20	(+20 ms)	same speaker	dean.jpg	13	TS	5	15	t	20	5
43	A_teen-dean_+30	(+30 ms)	same speaker	teen.jpg	13	TS	5	15	t	30	5
44	A_teen-dean_+5	(+5 ms)	same speaker	dean.jpg	13	TS	5	15	t	5	5
45	A_teen-dean_+20	(+20 ms)	same speaker	dean.jpg	13	TS	5	15	t	20	5
46	A_teen-dean_+30	(+30 ms)	same speaker	dean.jpg	13	TS	5	15	t	30	5
47	A_teen-dean_+35	(+35 ms)	same speaker	dean.jpg	13	TS	5	15	t	35	5
48	A_teen-dean_+10	(+10 ms)	same speaker	dean.jpg	13	TS	5	15	t	10	5
49	A_teen-dean_+20	(+20 ms)	same speaker	dean.jpg	13	TS	5	15	t	20	5
50	A_teen-dean_+35	(+35 ms)	same speaker	teen.jpg	13	TS	5	15	t	35	5
51	A_teen-dean_+50	(+50 ms)	same speaker	teen.jpg	13	TS	5	15	t	50	5
52	A_teen-dean_+35	(+35 ms)	same speaker	teen.jpg	13	TS	5	15	t	35	5
1	A_teen-dean_+80	(+80 ms)	same speaker	teen.jpg	14	DS	10	30	d	80	10
2	A_teen-dean_+35	(+35 ms)	same speaker	dean.jpg	14	DS	10	30	d	35	10
3	A_teen-dean_+50	(+50 ms)	same speaker	teen.jpg	14	DS	10	30	d	50	10
4	A_teen-dean_+10	(+10 ms)	same speaker	dean.jpg	14	DS	10	30	d	10	10
5	A_teen-dean_+50	(+50 ms)	same speaker	teen.jpg	14	DS	10	30	d	50	10
6	A_teen-dean_+20	(+20 ms)	same speaker	dean.jpg	14	DS	10	30	d	20	10
7	A_teen-dean_+35	(+35 ms)	same speaker	dean.jpg	14	DS	10	30	d	35	10
8	A_teen-dean_+15	(+15 ms)	same speaker	dean.jpg	14	DS	10	30	d	15	10
9	A_teen-dean_+35	(+35 ms)	same speaker	teen.jpg	14	DS	10	30	d	35	10
10	A_teen-dean_+5	(+5 ms)	same speaker	dean.jpg	14	DS	10	30	d	5	10
11	A_teen-dean_+30	(+30 ms)	same speaker	teen.jpg	14	DS	10	30	d	30	10
12	A_teen-dean_+50	(+50 ms)	same speaker	teen.jpg	14	DS	10	30	d	50	10
13	A_teen-dean_+15	(+15 ms)	same speaker	dean.jpg	14	DS	10	30	d	15	10
14	A_teen-dean_+20	(+20 ms)	same speaker	dean.jpg	14	DS	10	30	d	20	10
15	A_teen-dean_+15	(+15 ms)	same speaker	dean.jpg	14	DS	10	30	d	15	10
16	A_teen-dean_+5	(+5 ms)	same speaker	dean.jpg	14	DS	10	30	d	5	10
17	A_teen-dean_+25	(+25 ms)	same speaker	teen.jpg	14	DS	10	30	d	25	10
18	A_teen-dean_+20	(+20 ms)	same speaker	teen.jpg	14	DS	10	30	d	20	10
19	A_teen-dean_+15	(+15 ms)	same speaker	dean.jpg	14	DS	10	30	d	15	10
20	A_teen-dean_+35	(+35 ms)	same speaker	teen.jpg	14	DS	10	30	d	35	10
21	A_teen-dean_+25	(+25 ms)	same speaker	dean.jpg	14	DS	10	30	d	25	10
22	A_teen-dean_+35	(+35 ms)	same speaker	teen.jpg	14	DS	10	30	d	35	10
23	A_teen-dean_+35	(+35 ms)	same speaker	teen.jpg	14	DS	10	30	d	35	10
24	A_teen-dean_+80	(+80 ms)	same speaker	teen.jpg	14	DS	10	30	d	80	10
25	A_teen-dean_+20	(+20 ms)	same speaker	dean.jpg	14	DS	10	30	d	20	10
26	A_teen-dean_+20	(+20 ms)	same speaker	dean.jpg	14	DS	10	30	d	20	10
27	A_teen-dean_+30	(+30 ms)	same speaker	dean.jpg	14	DS	10	30	d	30	10
28	A_teen-dean_+20	(+20 ms)	same speaker	dean.jpg	14	DS	10	30	d	20	10
29	A_teen-dean_+10	(+10 ms)	same speaker	dean.jpg	14	DS	10	30	d	10	10
30	A_teen-dean_+15	(+15 ms)	same speaker	dean.jpg	14	DS	10	30	d	15	10
31	A_teen-dean_+30	(+30 ms)	same speaker	teen.jpg	14	DS	10	30	d	30	10
32	A_teen-dean_+80	(+80 ms)	same speaker	teen.jpg	14	DS	10	30	d	80	10
33	A_teen-dean_+35	(+35 ms)	same speaker	teen.jpg	14	DS	10	30	d	35	10
34	A_teen-dean_+25	(+25 ms)	same speaker	teen.jpg	14	DS	10	30	d	25	10
35	A_teen-dean_+10	(+10 ms)	same speaker	dean.jpg	14	DS	10	30	d	10	10
36	A_teen-dean_+30	(+30 ms)	same speaker	dean.jpg	14	DS	10	30	d	30	10
37	A_teen-dean_+15	(+15 ms)	same speaker	dean.jpg	14	DS	10	30	d	15	10
38	A_teen-dean_+30	(+30 ms)	same speaker	teen.jpg	14	DS	10	30	d	30	10
39	A_teen-dean_+20	(+20 ms)	same speaker	dean.jpg	14	DS	10	30	d	20	10
40	A_teen-dean_+25	(+25 ms)	same speaker	dean.jpg	14	DS	10	30	d	25	10
41	A_teen-dean_+30	(+30 ms)	same speaker	teen.jpg	14	DS	10	30	d	30	10
42	A_teen-dean_+25	(+25 ms)	same speaker	teen.jpg	14	DS	10	30	d	25	10
43	A_teen-dean_+20	(+20 ms)	same speaker	dean.jpg	14	DS	10	30	d	20	10
44	A_teen-dean_+5	(+5 ms)	same speaker	dean.jpg	14	DS	10	30	d	5	10
45	A_teen-dean_+25	(+25 ms)	same speaker	teen.jpg	14	DS	10	30	d	25	10
46	A_teen-dean_+15	(+15 ms)	same speaker	dean.jpg	14	DS	10	30	d	15	10
47	A_teen-dean_+30	(+30 ms)	same speaker	teen.jpg	14	DS	10	30	d	30	10
48	A_teen-dean_+15	(+15 ms)	same speaker	dean.jpg	14	DS	10	30	d	15	10
49	A_teen-dean_+30	(+30 ms)	same speaker	teen.jpg	14	DS	10	30	d	30	10
50	A_teen-dean_+25	(+25 ms)	same speaker	dean.jpg	14	DS	10	30	d	25	10
51	A_teen-dean_+35	(+35 ms)	same speaker	teen.jpg	14	DS	10	30	d	35	10
52	A_teen-dean_+25	(+25 ms)	same speaker	dean.jpg	14	DS	10	30	d	25	10
1	J_teen_solo1_+80	(+80 ms)	new speaker	teen.jpg	15	TN	5	20	t	80	5
2	J_teen_solo1_+15	(+15 ms)	new speaker	dean.jpg	15	TN	5	20	t	15	5
3	J_teen_solo1_+25	(+25 ms)	new speaker	dean.jpg	15	TN	5	20	t	25	5
4	J_teen_solo1_+15	(+15 ms)	new speaker	dean.jpg	15	TN	5	20	t	15	5
5	J_teen_solo1_+30	(+30 ms)	new speaker	dean.jpg	15	TN	5	20	t	30	5
6	J_teen_solo1_+50	(+50 ms)	new speaker	teen.jpg	15	TN	5	20	t	50	5
7	J_teen_solo1_+30	(+30 ms)	new speaker	teen.jpg	15	TN	5	20	t	30	5
8	J_teen_solo1_+25	(+25 ms)	new speaker	teen.jpg	15	TN	5	20	t	25	5
9	J_teen_solo1_+15	(+15 ms)	new speaker	dean.jpg	15	TN	5	20	t	15	5
10	J_teen_solo1_+30	(+30 ms)	new speaker	teen.jpg	15	TN	5	20	t	30	5
11	J_teen_solo1_+25	(+25 ms)	new speaker	teen.jpg	15	TN	5	20	t	25	5
12	J_teen_solo1_+25	(+25 ms)	new speaker	teen.jpg	15	TN	5	20	t	25	5
13	J_teen_solo1_+20	(+20 ms)	new speaker	dean.jpg	15	TN	5	20	t	20	5
14	J_teen_solo1_+15	(+15 ms)	new speaker	dean.jpg	15	TN	5	20	t	15	5
15	J_teen_solo1_+5	(+5 ms)	new speaker	dean.jpg	15	TN	5	20	t	5	5
16	J_teen_solo1_+50	(+50 ms)	new speaker	teen.jpg	15	TN	5	20	t	50	5
17	J_teen_solo1_+20	(+20 ms)	new speaker	dean.jpg	15	TN	5	20	t	20	5
18	J_teen_solo1_+20	(+20 ms)	new speaker	dean.jpg	15	TN	5	20	t	20	5
19	J_teen_solo1_+35	(+35 ms)	new speaker	teen.jpg	15	TN	5	20	t	35	5
20	J_teen_solo1_+35	(+35 ms)	new speaker	teen.jpg	15	TN	5	20	t	35	5
21	J_teen_solo1_+25	(+25 ms)	new speaker	teen.jpg	15	TN	5	20	t	25	5
22	J_teen_solo1_+15	(+15 ms)	new speaker	dean.jpg	15	TN	5	20	t	15	5
23	J_teen_solo1_+35	(+35 ms)	new speaker	teen.jpg	15	TN	5	20	t	35	5
24	J_teen_solo1_+25	(+25 ms)	new speaker	teen.jpg	15	TN	5	20	t	25	5
25	J_teen_solo1_+10	(+10 ms)	new speaker	dean.jpg	15	TN	5	20	t	10	5
26	J_teen_solo1_+30	(+30 ms)	new speaker	teen.jpg	15	TN	5	20	t	30	5
27	J_teen_solo1_+15	(+15 ms)	new speaker	dean.jpg	15	TN	5	20	t	15	5
28	J_teen_solo1_+30	(+30 ms)	new speaker	teen.jpg	15	TN	5	20	t	30	5
29	J_teen_solo1_+80	(+80 ms)	new speaker	teen.jpg	15	TN	5	20	t	80	5
30	J_teen_solo1_+20	(+20 ms)	new speaker	dean.jpg	15	TN	5	20	t	20	5
31	J_teen_solo1_+25	(+25 ms)	new speaker	dean.jpg	15	TN	5	20	t	25	5
32	J_teen_solo1_+35	(+35 ms)	new speaker	teen.jpg	15	TN	5	20	t	35	5
33	J_teen_solo1_+35	(+35 ms)	new speaker	teen.jpg	15	TN	5	20	t	35	5
34	J_teen_solo1_+15	(+15 ms)	new speaker	dean.jpg	15	TN	5	20	t	15	5
35	J_teen_solo1_+20	(+20 ms)	new speaker	dean.jpg	15	TN	5	20	t	20	5
36	J_teen_solo1_+20	(+20 ms)	new speaker	dean.jpg	15	TN	5	20	t	20	5
37	J_teen_solo1_+35	(+35 ms)	new speaker	teen.jpg	15	TN	5	20	t	35	5
38	J_teen_solo1_+10	(+10 ms)	new speaker	dean.jpg	15	TN	5	20	t	10	5
39	J_teen_solo1_+35	(+35 ms)	new speaker	teen.jpg	15	TN	5	20	t	35	5
40	J_teen_solo1_+30	(+30 ms)	new speaker	teen.jpg	15	TN	5	20	t	30	5
41	J_teen_solo1_+20	(+20 ms)	new speaker	dean.jpg	15	TN	5	20	t	20	5
42	J_teen_solo1_+80	(+80 ms)	new speaker	teen.jpg	15	TN	5	20	t	80	5
43	J_teen_solo1_+5	(+5 ms)	new speaker	dean.jpg	15	TN	5	20	t	5	5
44	J_teen_solo1_+10	(+10 ms)	new speaker	dean.jpg	15	TN	5	20	t	10	5
45	J_teen_solo1_+5	(+5 ms)	new speaker	dean.jpg	15	TN	5	20	t	5	5
46	J_teen_solo1_+25	(+25 ms)	new speaker	teen.jpg	15	TN	5	20	t	25	5
47	J_teen_solo1_+30	(+30 ms)	new speaker	teen.jpg	15	TN	5	20	t	30	5
48	J_teen_solo1_+15	(+15 ms)	new speaker	dean.jpg	15	TN	5	20	t	15	5
49	J_teen_solo1_+20	(+20 ms)	new speaker	dean.jpg	15	TN	5	20	t	20	5
50	J_teen_solo1_+50	(+50 ms)	new speaker	teen.jpg	15	TN	5	20	t	50	5
51	J_teen_solo1_+30	(+30 ms)	new speaker	teen.jpg	15	TN	5	20	t	30	5
52	J_teen_solo1_+35	(+35 ms)	new speaker	teen.jpg	15	TN	5	20	t	35	5
1	J_teen_solo1_+80	(+80 ms)	new speaker	teen.jpg	16	DN	10	18	d	80	10
2	J_teen_solo1_+35	(+35 ms)	new speaker	teen.jpg	16	DN	10	18	d	35	10
3	J_teen_solo1_+15	(+15 ms)	new speaker	dean.jpg	16	DN	10	18	d	15	10
4	J_teen_solo1_+20	(+20 ms)	new speaker	dean.jpg	16	DN	10	18	d	20	10
5	J_teen_solo1_+20	(+20 ms)	new speaker	dean.jpg	16	DN	10	18	d	20	10
6	J_teen_solo1_+15	(+15 ms)	new speaker	dean.jpg	16	DN	10	18	d	15	10
7	J_teen_solo1_+35	(+35 ms)	new speaker	teen.jpg	16	DN	10	18	d	35	10
8	J_teen_solo1_+30	(+30 ms)	new speaker	teen.jpg	16	DN	10	18	d	30	10
9	J_teen_solo1_+35	(+35 ms)	new speaker	teen.jpg	16	DN	10	18	d	35	10
10	J_teen_solo1_+15	(+15 ms)	new speaker	dean.jpg	16	DN	10	18	d	15	10
11	J_teen_solo1_+5	(+5 ms)	new speaker	dean.jpg	16	DN	10	18	d	5	10
12	J_teen_solo1_+20	(+20 ms)	new speaker	dean.jpg	16	DN	10	18	d	20	10
13	J_teen_solo1_+15	(+15 ms)	new speaker	dean.jpg	16	DN	10	18	d	15	10
14	J_teen_solo1_+30	(+30 ms)	new speaker	dean.jpg	16	DN	10	18	d	30	10
15	J_teen_solo1_+30	(+30 ms)	new speaker	teen.jpg	16	DN	10	18	d	30	10
16	J_teen_solo1_+25	(+25 ms)	new speaker	teen.jpg	16	DN	10	18	d	25	10
17	J_teen_solo1_+20	(+20 ms)	new speaker	teen.jpg	16	DN	10	18	d	20	10
18	J_teen_solo1_+20	(+20 ms)	new speaker	dean.jpg	16	DN	10	18	d	20	10
19	J_teen_solo1_+25	(+25 ms)	new speaker	dean.jpg	16	DN	10	18	d	25	10
20	J_teen_solo1_+10	(+10 ms)	new speaker	dean.jpg	16	DN	10	18	d	10	10
21	J_teen_solo1_+25	(+25 ms)	new speaker	teen.jpg	16	DN	10	18	d	25	10
22	J_teen_solo1_+50	(+50 ms)	new speaker	teen.jpg	16	DN	10	18	d	50	10
23	J_teen_solo1_+20	(+20 ms)	new speaker	teen.jpg	16	DN	10	18	d	20	10
24	J_teen_solo1_+35	(+35 ms)	new speaker	teen.jpg	16	DN	10	18	d	35	10
25	J_teen_solo1_+25	(+25 ms)	new speaker	teen.jpg	16	DN	10	18	d	25	10
26	J_teen_solo1_+20	(+20 ms)	new speaker	teen.jpg	16	DN	10	18	d	20	10
27	J_teen_solo1_+50	(+50 ms)	new speaker	teen.jpg	16	DN	10	18	d	50	10
28	J_teen_solo1_+20	(+20 ms)	new speaker	dean.jpg	16	DN	10	18	d	20	10
29	J_teen_solo1_+30	(+30 ms)	new speaker	teen.jpg	16	DN	10	18	d	30	10
30	J_teen_solo1_+35	(+35 ms)	new speaker	teen.jpg	16	DN	10	18	d	35	10
31	J_teen_solo1_+25	(+25 ms)	new speaker	teen.jpg	16	DN	10	18	d	25	10
32	J_teen_solo1_+15	(+15 ms)	new speaker	dean.jpg	16	DN	10	18	d	15	10
33	J_teen_solo1_+30	(+30 ms)	new speaker	teen.jpg	16	DN	10	18	d	30	10
34	J_teen_solo1_+5	(+5 ms)	new speaker	dean.jpg	16	DN	10	18	d	5	10
35	J_teen_solo1_+30	(+30 ms)	new speaker	teen.jpg	16	DN	10	18	d	30	10
36	J_teen_solo1_+30	(+30 ms)	new speaker	teen.jpg	16	DN	10	18	d	30	10
37	J_teen_solo1_+25	(+25 ms)	new speaker	teen.jpg	16	DN	10	18	d	25	10
38	J_teen_solo1_+35	(+35 ms)	new speaker	teen.jpg	16	DN	10	18	d	35	10
39	J_teen_solo1_+15	(+15 ms)	new speaker	dean.jpg	16	DN	10	18	d	15	10
40	J_teen_solo1_+50	(+50 ms)	new speaker	teen.jpg	16	DN	10	18	d	50	10
41	J_teen_solo1_+30	(+30 ms)	new speaker	teen.jpg	16	DN	10	18	d	30	10
42	J_teen_solo1_+5	(+5 ms)	new speaker	dean.jpg	16	DN	10	18	d	5	10
43	J_teen_solo1_+25	(+25 ms)	new speaker	teen.jpg	16	DN	10	18	d	25	10
44	J_teen_solo1_+35	(+35 ms)	new speaker	teen.jpg	16	DN	10	18	d	35	10
45	J_teen_solo1_+10	(+10 ms)	new speaker	dean.jpg	16	DN	10	18	d	10	10
46	J_teen_solo1_+80	(+80 ms)	new speaker	teen.jpg	16	DN	10	18	d	80	10
47	J_teen_solo1_+35	(+35 ms)	new speaker	teen.jpg	16	DN	10	18	d	35	10
48	J_teen_solo1_+10	(+10 ms)	new speaker	dean.jpg	16	DN	10	18	d	10	10
49	J_teen_solo1_+25	(+25 ms)	new speaker	teen.jpg	16	DN	10	18	d	25	10
50	J_teen_solo1_+15	(+15 ms)	new speaker	dean.jpg	16	DN	10	18	d	15	10
51	J_teen_solo1_+15	(+15 ms)	new speaker	dean.jpg	16	DN	10	18	d	15	10
52	J_teen_solo1_+80	(+80 ms)	new speaker	teen.jpg	16	DN	10	18	d	80	10
1	A_teen-dean_+80	(+80 ms)	same speaker	teen.jpg	17	TS	10	2	t	80	4
2	A_teen-dean_+35	(+35 ms)	same speaker	teen.jpg	17	TS	10	2	t	35	4
3	A_teen-dean_+35	(+35 ms)	same speaker	teen.jpg	17	TS	10	2	t	35	4
4	A_teen-dean_+30	(+30 ms)	same speaker	teen.jpg	17	TS	10	2	t	30	4
5	A_teen-dean_+30	(+30 ms)	same speaker	teen.jpg	17	TS	10	2	t	30	4
6	A_teen-dean_+25	(+25 ms)	same speaker	dean.jpg	17	TS	10	2	t	25	4
7	A_teen-dean_+15	(+15 ms)	same speaker	dean.jpg	17	TS	10	2	t	15	4
8	A_teen-dean_+35	(+35 ms)	same speaker	teen.jpg	17	TS	10	2	t	35	4
9	A_teen-dean_+10	(+10 ms)	same speaker	dean.jpg	17	TS	10	2	t	10	4
10	A_teen-dean_+25	(+25 ms)	same speaker	dean.jpg	17	TS	10	2	t	25	4
11	A_teen-dean_+10	(+10 ms)	same speaker	dean.jpg	17	TS	10	2	t	10	4
12	A_teen-dean_+30	(+30 ms)	same speaker	teen.jpg	17	TS	10	2	t	30	4
13	A_teen-dean_+25	(+25 ms)	same speaker	dean.jpg	17	TS	10	2	t	25	4
14	A_teen-dean_+30	(+30 ms)	same speaker	dean.jpg	17	TS	10	2	t	30	4
15	A_teen-dean_+25	(+25 ms)	same speaker	dean.jpg	17	TS	10	2	t	25	4
16	A_teen-dean_+20	(+20 ms)	same speaker	teen.jpg	17	TS	10	2	t	20	4
17	A_teen-dean_+35	(+35 ms)	same speaker	teen.jpg	17	TS	10	2	t	35	4
18	A_teen-dean_+15	(+15 ms)	same speaker	dean.jpg	17	TS	10	2	t	15	4
19	A_teen-dean_+20	(+20 ms)	same speaker	teen.jpg	17	TS	10	2	t	20	4
20	A_teen-dean_+80	(+80 ms)	same speaker	teen.jpg	17	TS	10	2	t	80	4
21	A_teen-dean_+20	(+20 ms)	same speaker	dean.jpg	17	TS	10	2	t	20	4
22	A_teen-dean_+15	(+15 ms)	same speaker	dean.jpg	17	TS	10	2	t	15	4
23	A_teen-dean_+20	(+20 ms)	same speaker	dean.jpg	17	TS	10	2	t	20	4
24	A_teen-dean_+35	(+35 ms)	same speaker	teen.jpg	17	TS	10	2	t	35	4
25	A_teen-dean_+50	(+50 ms)	same speaker	teen.jpg	17	TS	10	2	t	50	4
26	A_teen-dean_+20	(+20 ms)	same speaker	dean.jpg	17	TS	10	2	t	20	4
27	A_teen-dean_+30	(+30 ms)	same speaker	dean.jpg	17	TS	10	2	t	30	4
28	A_teen-dean_+35	(+35 ms)	same speaker	dean.jpg	17	TS	10	2	t	35	4
29	A_teen-dean_+15	(+15 ms)	same speaker	dean.jpg	17	TS	10	2	t	15	4
30	A_teen-dean_+15	(+15 ms)	same speaker	dean.jpg	17	TS	10	2	t	15	4
31	A_teen-dean_+30	(+30 ms)	same speaker	dean.jpg	17	TS	10	2	t	30	4
32	A_teen-dean_+25	(+25 ms)	same speaker	dean.jpg	17	TS	10	2	t	25	4
33	A_teen-dean_+25	(+25 ms)	same speaker	dean.jpg	17	TS	10	2	t	25	4
34	A_teen-dean_+5	(+5 ms)	same speaker	dean.jpg	17	TS	10	2	t	5	4
35	A_teen-dean_+5	(+5 ms)	same speaker	dean.jpg	17	TS	10	2	t	5	4
36	A_teen-dean_+50	(+50 ms)	same speaker	teen.jpg	17	TS	10	2	t	50	4
37	A_teen-dean_+15	(+15 ms)	same speaker	dean.jpg	17	TS	10	2	t	15	4
38	A_teen-dean_+15	(+15 ms)	same speaker	dean.jpg	17	TS	10	2	t	15	4
39	A_teen-dean_+20	(+20 ms)	same speaker	teen.jpg	17	TS	10	2	t	20	4
40	A_teen-dean_+25	(+25 ms)	same speaker	dean.jpg	17	TS	10	2	t	25	4
41	A_teen-dean_+35	(+35 ms)	same speaker	teen.jpg	17	TS	10	2	t	35	4
42	A_teen-dean_+20	(+20 ms)	same speaker	dean.jpg	17	TS	10	2	t	20	4
43	A_teen-dean_+80	(+80 ms)	same speaker	teen.jpg	17	TS	10	2	t	80	4
44	A_teen-dean_+20	(+20 ms)	same speaker	dean.jpg	17	TS	10	2	t	20	4
45	A_teen-dean_+15	(+15 ms)	same speaker	dean.jpg	17	TS	10	2	t	15	4
46	A_teen-dean_+30	(+30 ms)	same speaker	teen.jpg	17	TS	10	2	t	30	4
47	A_teen-dean_+35	(+35 ms)	same speaker	teen.jpg	17	TS	10	2	t	35	4
48	A_teen-dean_+50	(+50 ms)	same speaker	teen.jpg	17	TS	10	2	t	50	4
49	A_teen-dean_+5	(+5 ms)	same speaker	dean.jpg	17	TS	10	2	t	5	4
50	A_teen-dean_+10	(+10 ms)	same speaker	dean.jpg	17	TS	10	2	t	10	4
51	A_teen-dean_+30	(+30 ms)	same speaker	dean.jpg	17	TS	10	2	t	30	4
52	A_teen-dean_+25	(+25 ms)	same speaker	teen.jpg	17	TS	10	2	t	25	4
1	J_teen_solo1_+80	(+80 ms)	new speaker	teen.jpg	19	TN	7	35	t	80	7
2	J_teen_solo1_+15	(+15 ms)	new speaker	dean.jpg	19	TN	7	35	t	15	7
3	J_teen_solo1_+30	(+30 ms)	new speaker	teen.jpg	19	TN	7	35	t	30	7
4	J_teen_solo1_+25	(+25 ms)	new speaker	dean.jpg	19	TN	7	35	t	25	7
5	J_teen_solo1_+50	(+50 ms)	new speaker	teen.jpg	19	TN	7	35	t	50	7
6	J_teen_solo1_+25	(+25 ms)	new speaker	dean.jpg	19	TN	7	35	t	25	7
7	J_teen_solo1_+15	(+15 ms)	new speaker	dean.jpg	19	TN	7	35	t	15	7
8	J_teen_solo1_+15	(+15 ms)	new speaker	dean.jpg	19	TN	7	35	t	15	7
9	J_teen_solo1_+30	(+30 ms)	new speaker	teen.jpg	19	TN	7	35	t	30	7
10	J_teen_solo1_+25	(+25 ms)	new speaker	teen.jpg	19	TN	7	35	t	25	7
11	J_teen_solo1_+80	(+80 ms)	new speaker	teen.jpg	19	TN	7	35	t	80	7
12	J_teen_solo1_+20	(+20 ms)	new speaker	dean.jpg	19	TN	7	35	t	20	7
13	J_teen_solo1_+25	(+25 ms)	new speaker	dean.jpg	19	TN	7	35	t	25	7
14	J_teen_solo1_+35	(+35 ms)	new speaker	teen.jpg	19	TN	7	35	t	35	7
15	J_teen_solo1_+35	(+35 ms)	new speaker	teen.jpg	19	TN	7	35	t	35	7
16	J_teen_solo1_+25	(+25 ms)	new speaker	teen.jpg	19	TN	7	35	t	25	7
17	J_teen_solo1_+20	(+20 ms)	new speaker	teen.jpg	19	TN	7	35	t	20	7
18	J_teen_solo1_+25	(+25 ms)	new speaker	teen.jpg	19	TN	7	35	t	25	7
19	J_teen_solo1_+35	(+35 ms)	new speaker	teen.jpg	19	TN	7	35	t	35	7
20	J_teen_solo1_+35	(+35 ms)	new speaker	teen.jpg	19	TN	7	35	t	35	7
21	J_teen_solo1_+25	(+25 ms)	new speaker	teen.jpg	19	TN	7	35	t	25	7
22	J_teen_solo1_+30	(+30 ms)	new speaker	teen.jpg	19	TN	7	35	t	30	7
23	J_teen_solo1_+80	(+80 ms)	new speaker	teen.jpg	19	TN	7	35	t	80	7
24	J_teen_solo1_+10	(+10 ms)	new speaker	dean.jpg	19	TN	7	35	t	10	7
25	J_teen_solo1_+15	(+15 ms)	new speaker	dean.jpg	19	TN	7	35	t	15	7
26	J_teen_solo1_+30	(+30 ms)	new speaker	teen.jpg	19	TN	7	35	t	30	7
27	J_teen_solo1_+30	(+30 ms)	new speaker	teen.jpg	19	TN	7	35	t	30	7
28	J_teen_solo1_+5	(+5 ms)	new speaker	dean.jpg	19	TN	7	35	t	5	7
29	J_teen_solo1_+20	(+20 ms)	new speaker	teen.jpg	19	TN	7	35	t	20	7
30	J_teen_solo1_+25	(+25 ms)	new speaker	teen.jpg	19	TN	7	35	t	25	7
31	J_teen_solo1_+20	(+20 ms)	new speaker	dean.jpg	19	TN	7	35	t	20	7
32	J_teen_solo1_+35	(+35 ms)	new speaker	teen.jpg	19	TN	7	35	t	35	7
33	J_teen_solo1_+10	(+10 ms)	new speaker	dean.jpg	19	TN	7	35	t	10	7
34	J_teen_solo1_+15	(+15 ms)	new speaker	dean.jpg	19	TN	7	35	t	15	7
35	J_teen_solo1_+50	(+50 ms)	new speaker	teen.jpg	19	TN	7	35	t	50	7
36	J_teen_solo1_+20	(+20 ms)	new speaker	dean.jpg	19	TN	7	35	t	20	7
37	J_teen_solo1_+35	(+35 ms)	new speaker	teen.jpg	19	TN	7	35	t	35	7
38	J_teen_solo1_+35	(+35 ms)	new speaker	teen.jpg	19	TN	7	35	t	35	7
39	J_teen_solo1_+20	(+20 ms)	new speaker	teen.jpg	19	TN	7	35	t	20	7
40	J_teen_solo1_+10	(+10 ms)	new speaker	dean.jpg	19	TN	7	35	t	10	7
41	J_teen_solo1_+50	(+50 ms)	new speaker	teen.jpg	19	TN	7	35	t	50	7
42	J_teen_solo1_+35	(+35 ms)	new speaker	teen.jpg	19	TN	7	35	t	35	7
43	J_teen_solo1_+30	(+30 ms)	new speaker	teen.jpg	19	TN	7	35	t	30	7
44	J_teen_solo1_+15	(+15 ms)	new speaker	dean.jpg	19	TN	7	35	t	15	7
45	J_teen_solo1_+5	(+5 ms)	new speaker	dean.jpg	19	TN	7	35	t	5	7
46	J_teen_solo1_+20	(+20 ms)	new speaker	teen.jpg	19	TN	7	35	t	20	7
47	J_teen_solo1_+15	(+15 ms)	new speaker	dean.jpg	19	TN	7	35	t	15	7
48	J_teen_solo1_+5	(+5 ms)	new speaker	dean.jpg	19	TN	7	35	t	5	7
49	J_teen_solo1_+20	(+20 ms)	new speaker	teen.jpg	19	TN	7	35	t	20	7
50	J_teen_solo1_+30	(+30 ms)	new speaker	teen.jpg	19	TN	7	35	t	30	7
51	J_teen_solo1_+15	(+15 ms)	new speaker	dean.jpg	19	TN	7	35	t	15	7
52	J_teen_solo1_+30	(+30 ms)	new speaker	teen.jpg	19	TN	7	35	t	30	7
1	J_teen_solo1_+80	(+80 ms)	new speaker	teen.jpg	20	DN	1	1	d	80	1
2	J_teen_solo1_+30	(+30 ms)	new speaker	teen.jpg	20	DN	1	1	d	30	1
3	J_teen_solo1_+35	(+35 ms)	new speaker	dean.jpg	20	DN	1	1	d	35	1
4	J_teen_solo1_+30	(+30 ms)	new speaker	dean.jpg	20	DN	1	1	d	30	1
5	J_teen_solo1_+25	(+25 ms)	new speaker	dean.jpg	20	DN	1	1	d	25	1
6	J_teen_solo1_+50	(+50 ms)	new speaker	teen.jpg	20	DN	1	1	d	50	1
7	J_teen_solo1_+30	(+30 ms)	new speaker	teen.jpg	20	DN	1	1	d	30	1
8	J_teen_solo1_+20	(+20 ms)	new speaker	dean.jpg	20	DN	1	1	d	20	1
9	J_teen_solo1_+25	(+25 ms)	new speaker	dean.jpg	20	DN	1	1	d	25	1
10	J_teen_solo1_+25	(+25 ms)	new speaker	dean.jpg	20	DN	1	1	d	25	1
11	J_teen_solo1_+10	(+10 ms)	new speaker	dean.jpg	20	DN	1	1	d	10	1
12	J_teen_solo1_+15	(+15 ms)	new speaker	dean.jpg	20	DN	1	1	d	15	1
13	J_teen_solo1_+20	(+20 ms)	new speaker	dean.jpg	20	DN	1	1	d	20	1
14	J_teen_solo1_+15	(+15 ms)	new speaker	dean.jpg	20	DN	1	1	d	15	1
15	J_teen_solo1_+15	(+15 ms)	new speaker	dean.jpg	20	DN	1	1	d	15	1
16	J_teen_solo1_+25	(+25 ms)	new speaker	dean.jpg	20	DN	1	1	d	25	1
17	J_teen_solo1_+10	(+10 ms)	new speaker	dean.jpg	20	DN	1	1	d	10	1
18	J_teen_solo1_+35	(+35 ms)	new speaker	teen.jpg	20	DN	1	1	d	35	1
19	J_teen_solo1_+30	(+30 ms)	new speaker	teen.jpg	20	DN	1	1	d	30	1
20	J_teen_solo1_+35	(+35 ms)	new speaker	teen.jpg	20	DN	1	1	d	35	1
21	J_teen_solo1_+30	(+30 ms)	new speaker	teen.jpg	20	DN	1	1	d	30	1
22	J_teen_solo1_+20	(+20 ms)	new speaker	dean.jpg	20	DN	1	1	d	20	1
23	J_teen_solo1_+80	(+80 ms)	new speaker	teen.jpg	20	DN	1	1	d	80	1
24	J_teen_solo1_+10	(+10 ms)	new speaker	dean.jpg	20	DN	1	1	d	10	1
25	J_teen_solo1_+15	(+15 ms)	new speaker	dean.jpg	20	DN	1	1	d	15	1
26	J_teen_solo1_+20	(+20 ms)	new speaker	dean.jpg	20	DN	1	1	d	20	1
27	J_teen_solo1_+15	(+15 ms)	new speaker	dean.jpg	20	DN	1	1	d	15	1
28	J_teen_solo1_+30	(+30 ms)	new speaker	dean.jpg	20	DN	1	1	d	30	1
29	J_teen_solo1_+20	(+20 ms)	new speaker	dean.jpg	20	DN	1	1	d	20	1
30	J_teen_solo1_+15	(+15 ms)	new speaker	dean.jpg	20	DN	1	1	d	15	1
31	J_teen_solo1_+25	(+25 ms)	new speaker	dean.jpg	20	DN	1	1	d	25	1
32	J_teen_solo1_+30	(+30 ms)	new speaker	teen.jpg	20	DN	1	1	d	30	1
33	J_teen_solo1_+25	(+25 ms)	new speaker	dean.jpg	20	DN	1	1	d	25	1
34	J_teen_solo1_+50	(+50 ms)	new speaker	teen.jpg	20	DN	1	1	d	50	1
35	J_teen_solo1_+35	(+35 ms)	new speaker	teen.jpg	20	DN	1	1	d	35	1
36	J_teen_solo1_+5	(+5 ms)	new speaker	dean.jpg	20	DN	1	1	d	5	1
37	J_teen_solo1_+15	(+15 ms)	new speaker	dean.jpg	20	DN	1	1	d	15	1
38	J_teen_solo1_+50	(+50 ms)	new speaker	teen.jpg	20	DN	1	1	d	50	1
39	J_teen_solo1_+5	(+5 ms)	new speaker	dean.jpg	20	DN	1	1	d	5	1
40	J_teen_solo1_+80	(+80 ms)	new speaker	teen.jpg	20	DN	1	1	d	80	1
41	J_teen_solo1_+35	(+35 ms)	new speaker	teen.jpg	20	DN	1	1	d	35	1
42	J_teen_solo1_+25	(+25 ms)	new speaker	dean.jpg	20	DN	1	1	d	25	1
43	J_teen_solo1_+15	(+15 ms)	new speaker	dean.jpg	20	DN	1	1	d	15	1
44	J_teen_solo1_+25	(+25 ms)	new speaker	dean.jpg	20	DN	1	1	d	25	1
45	J_teen_solo1_+30	(+30 ms)	new speaker	dean.jpg	20	DN	1	1	d	30	1
46	J_teen_solo1_+35	(+35 ms)	new speaker	teen.jpg	20	DN	1	1	d	35	1
47	J_teen_solo1_+20	(+20 ms)	new speaker	dean.jpg	20	DN	1	1	d	20	1
48	J_teen_solo1_+35	(+35 ms)	new speaker	teen.jpg	20	DN	1	1	d	35	1
49	J_teen_solo1_+5	(+5 ms)	new speaker	dean.jpg	20	DN	1	1	d	5	1
50	J_teen_solo1_+20	(+20 ms)	new speaker	dean.jpg	20	DN	1	1	d	20	1
51	J_teen_solo1_+20	(+20 ms)	new speaker	dean.jpg	20	DN	1	1	d	20	1
52	J_teen_solo1_+35	(+35 ms)	new speaker	teen.jpg	20	DN	1	1	d	35	1
1	A_teen-dean_+80	(+80 ms)	same speaker	teen.jpg	22	DS	10	30	d	80	10
2	A_teen-dean_+80	(+80 ms)	same speaker	teen.jpg	22	DS	10	30	d	80	10
3	A_teen-dean_+30	(+30 ms)	same speaker	dean.jpg	22	DS	10	30	d	30	10
4	A_teen-dean_+25	(+25 ms)	same speaker	dean.jpg	22	DS	10	30	d	25	10
5	A_teen-dean_+10	(+10 ms)	same speaker	dean.jpg	22	DS	10	30	d	10	10
6	A_teen-dean_+35	(+35 ms)	same speaker	dean.jpg	22	DS	10	30	d	35	10
7	A_teen-dean_+30	(+30 ms)	same speaker	dean.jpg	22	DS	10	30	d	30	10
8	A_teen-dean_+80	(+80 ms)	same speaker	teen.jpg	22	DS	10	30	d	80	10
9	A_teen-dean_+30	(+30 ms)	same speaker	dean.jpg	22	DS	10	30	d	30	10
10	A_teen-dean_+20	(+20 ms)	same speaker	dean.jpg	22	DS	10	30	d	20	10
11	A_teen-dean_+35	(+35 ms)	same speaker	dean.jpg	22	DS	10	30	d	35	10
12	A_teen-dean_+30	(+30 ms)	same speaker	dean.jpg	22	DS	10	30	d	30	10
13	A_teen-dean_+25	(+25 ms)	same speaker	dean.jpg	22	DS	10	30	d	25	10
14	A_teen-dean_+20	(+20 ms)	same speaker	dean.jpg	22	DS	10	30	d	20	10
15	A_teen-dean_+35	(+35 ms)	same speaker	dean.jpg	22	DS	10	30	d	35	10
16	A_teen-dean_+5	(+5 ms)	same speaker	dean.jpg	22	DS	10	30	d	5	10
17	A_teen-dean_+5	(+5 ms)	same speaker	dean.jpg	22	DS	10	30	d	5	10
18	A_teen-dean_+15	(+15 ms)	same speaker	dean.jpg	22	DS	10	30	d	15	10
19	A_teen-dean_+25	(+25 ms)	same speaker	dean.jpg	22	DS	10	30	d	25	10
20	A_teen-dean_+15	(+15 ms)	same speaker	dean.jpg	22	DS	10	30	d	15	10
21	A_teen-dean_+50	(+50 ms)	same speaker	teen.jpg	22	DS	10	30	d	50	10
22	A_teen-dean_+30	(+30 ms)	same speaker	dean.jpg	22	DS	10	30	d	30	10
23	A_teen-dean_+10	(+10 ms)	same speaker	dean.jpg	22	DS	10	30	d	10	10
24	A_teen-dean_+35	(+35 ms)	same speaker	dean.jpg	22	DS	10	30	d	35	10
25	A_teen-dean_+20	(+20 ms)	same speaker	dean.jpg	22	DS	10	30	d	20	10
26	A_teen-dean_+25	(+25 ms)	same speaker	dean.jpg	22	DS	10	30	d	25	10
27	A_teen-dean_+15	(+15 ms)	same speaker	dean.jpg	22	DS	10	30	d	15	10
28	A_teen-dean_+15	(+15 ms)	same speaker	dean.jpg	22	DS	10	30	d	15	10
29	A_teen-dean_+15	(+15 ms)	same speaker	dean.jpg	22	DS	10	30	d	15	10
30	A_teen-dean_+35	(+35 ms)	same speaker	dean.jpg	22	DS	10	30	d	35	10
31	A_teen-dean_+20	(+20 ms)	same speaker	dean.jpg	22	DS	10	30	d	20	10
32	A_teen-dean_+25	(+25 ms)	same speaker	dean.jpg	22	DS	10	30	d	25	10
33	A_teen-dean_+20	(+20 ms)	same speaker	dean.jpg	22	DS	10	30	d	20	10
34	A_teen-dean_+15	(+15 ms)	same speaker	dean.jpg	22	DS	10	30	d	15	10
35	A_teen-dean_+50	(+50 ms)	same speaker	teen.jpg	22	DS	10	30	d	50	10
36	A_teen-dean_+20	(+20 ms)	same speaker	dean.jpg	22	DS	10	30	d	20	10
37	A_teen-dean_+20	(+20 ms)	same speaker	dean.jpg	22	DS	10	30	d	20	10
38	A_teen-dean_+35	(+35 ms)	same speaker	teen.jpg	22	DS	10	30	d	35	10
39	A_teen-dean_+5	(+5 ms)	same speaker	dean.jpg	22	DS	10	30	d	5	10
40	A_teen-dean_+35	(+35 ms)	same speaker	teen.jpg	22	DS	10	30	d	35	10
41	A_teen-dean_+10	(+10 ms)	same speaker	dean.jpg	22	DS	10	30	d	10	10
42	A_teen-dean_+30	(+30 ms)	same speaker	dean.jpg	22	DS	10	30	d	30	10
43	A_teen-dean_+35	(+35 ms)	same speaker	dean.jpg	22	DS	10	30	d	35	10
44	A_teen-dean_+50	(+50 ms)	same speaker	teen.jpg	22	DS	10	30	d	50	10
45	A_teen-dean_+30	(+30 ms)	same speaker	dean.jpg	22	DS	10	30	d	30	10
46	A_teen-dean_+25	(+25 ms)	same speaker	dean.jpg	22	DS	10	30	d	25	10
47	A_teen-dean_+15	(+15 ms)	same speaker	dean.jpg	22	DS	10	30	d	15	10
48	A_teen-dean_+25	(+25 ms)	same speaker	dean.jpg	22	DS	10	30	d	25	10
49	A_teen-dean_+30	(+30 ms)	same speaker	dean.jpg	22	DS	10	30	d	30	10
50	A_teen-dean_+25	(+25 ms)	same speaker	dean.jpg	22	DS	10	30	d	25	10
51	A_teen-dean_+20	(+20 ms)	same speaker	dean.jpg	22	DS	10	30	d	20	10
52	A_teen-dean_+15	(+15 ms)	same speaker	dean.jpg	22	DS	10	30	d	15	10
1	J_teen_solo1_+80	(+80 ms)	new speaker	teen.jpg	23	TN	30	12	t	80	24
2	J_teen_solo1_+25	(+25 ms)	new speaker	dean.jpg	23	TN	30	12	t	25	24
3	J_teen_solo1_+35	(+35 ms)	new speaker	dean.jpg	23	TN	30	12	t	35	24
4	J_teen_solo1_+35	(+35 ms)	new speaker	dean.jpg	23	TN	30	12	t	35	24
5	J_teen_solo1_+20	(+20 ms)	new speaker	dean.jpg	23	TN	30	12	t	20	24
6	J_teen_solo1_+20	(+20 ms)	new speaker	dean.jpg	23	TN	30	12	t	20	24
7	J_teen_solo1_+25	(+25 ms)	new speaker	dean.jpg	23	TN	30	12	t	25	24
8	J_teen_solo1_+25	(+25 ms)	new speaker	dean.jpg	23	TN	30	12	t	25	24
9	J_teen_solo1_+5	(+5 ms)	new speaker	dean.jpg	23	TN	30	12	t	5	24
10	J_teen_solo1_+30	(+30 ms)	new speaker	dean.jpg	23	TN	30	12	t	30	24
11	J_teen_solo1_+15	(+15 ms)	new speaker	dean.jpg	23	TN	30	12	t	15	24
12	J_teen_solo1_+15	(+15 ms)	new speaker	dean.jpg	23	TN	30	12	t	15	24
13	J_teen_solo1_+10	(+10 ms)	new speaker	dean.jpg	23	TN	30	12	t	10	24
14	J_teen_solo1_+35	(+35 ms)	new speaker	teen.jpg	23	TN	30	12	t	35	24
15	J_teen_solo1_+20	(+20 ms)	new speaker	teen.jpg	23	TN	30	12	t	20	24
16	J_teen_solo1_+15	(+15 ms)	new speaker	dean.jpg	23	TN	30	12	t	15	24
17	J_teen_solo1_+30	(+30 ms)	new speaker	teen.jpg	23	TN	30	12	t	30	24
18	J_teen_solo1_+20	(+20 ms)	new speaker	dean.jpg	23	TN	30	12	t	20	24
19	J_teen_solo1_+20	(+20 ms)	new speaker	dean.jpg	23	TN	30	12	t	20	24
20	J_teen_solo1_+20	(+20 ms)	new speaker	dean.jpg	23	TN	30	12	t	20	24
21	J_teen_solo1_+35	(+35 ms)	new speaker	teen.jpg	23	TN	30	12	t	35	24
22	J_teen_solo1_+30	(+30 ms)	new speaker	teen.jpg	23	TN	30	12	t	30	24
23	J_teen_solo1_+35	(+35 ms)	new speaker	teen.jpg	23	TN	30	12	t	35	24
24	J_teen_solo1_+15	(+15 ms)	new speaker	teen.jpg	23	TN	30	12	t	15	24
25	J_teen_solo1_+5	(+5 ms)	new speaker	dean.jpg	23	TN	30	12	t	5	24
26	J_teen_solo1_+35	(+35 ms)	new speaker	teen.jpg	23	TN	30	12	t	35	24
27	J_teen_solo1_+30	(+30 ms)	new speaker	teen.jpg	23	TN	30	12	t	30	24
28	J_teen_solo1_+30	(+30 ms)	new speaker	teen.jpg	23	TN	30	12	t	30	24
29	J_teen_solo1_+50	(+50 ms)	new speaker	teen.jpg	23	TN	30	12	t	50	24
30	J_teen_solo1_+30	(+30 ms)	new speaker	teen.jpg	23	TN	30	12	t	30	24
31	J_teen_solo1_+35	(+35 ms)	new speaker	teen.jpg	23	TN	30	12	t	35	24
32	J_teen_solo1_+30	(+30 ms)	new speaker	teen.jpg	23	TN	30	12	t	30	24
33	J_teen_solo1_+80	(+80 ms)	new speaker	teen.jpg	23	TN	30	12	t	80	24
34	J_teen_solo1_+80	(+80 ms)	new speaker	teen.jpg	23	TN	30	12	t	80	24
35	J_teen_solo1_+25	(+25 ms)	new speaker	teen.jpg	23	TN	30	12	t	25	24
36	J_teen_solo1_+15	(+15 ms)	new speaker	dean.jpg	23	TN	30	12	t	15	24
37	J_teen_solo1_+50	(+50 ms)	new speaker	teen.jpg	23	TN	30	12	t	50	24
38	J_teen_solo1_+20	(+20 ms)	new speaker	dean.jpg	23	TN	30	12	t	20	24
39	J_teen_solo1_+25	(+25 ms)	new speaker	dean.jpg	23	TN	30	12	t	25	24
40	J_teen_solo1_+10	(+10 ms)	new speaker	dean.jpg	23	TN	30	12	t	10	24
41	J_teen_solo1_+25	(+25 ms)	new speaker	dean.jpg	23	TN	30	12	t	25	24
42	J_teen_solo1_+50	(+50 ms)	new speaker	teen.jpg	23	TN	30	12	t	50	24
43	J_teen_solo1_+20	(+20 ms)	new speaker	dean.jpg	23	TN	30	12	t	20	24
44	J_teen_solo1_+25	(+25 ms)	new speaker	teen.jpg	23	TN	30	12	t	25	24
45	J_teen_solo1_+35	(+35 ms)	new speaker	teen.jpg	23	TN	30	12	t	35	24
46	J_teen_solo1_+15	(+15 ms)	new speaker	dean.jpg	23	TN	30	12	t	15	24
47	J_teen_solo1_+30	(+30 ms)	new speaker	teen.jpg	23	TN	30	12	t	30	24
48	J_teen_solo1_+15	(+15 ms)	new speaker	dean.jpg	23	TN	30	12	t	15	24
49	J_teen_solo1_+15	(+15 ms)	new speaker	dean.jpg	23	TN	30	12	t	15	24
50	J_teen_solo1_+10	(+10 ms)	new speaker	dean.jpg	23	TN	30	12	t	10	24
51	J_teen_solo1_+25	(+25 ms)	new speaker	teen.jpg	23	TN	30	12	t	25	24
52	J_teen_solo1_+5	(+5 ms)	new speaker	dean.jpg	23	TN	30	12	t	5	24
1	J_teen_solo1_+80	(+80 ms)	new speaker	teen.jpg	24	DN	20	16	d	80	20
2	J_teen_solo1_+80	(+80 ms)	new speaker	teen.jpg	24	DN	20	16	d	80	20
3	J_teen_solo1_+20	(+20 ms)	new speaker	dean.jpg	24	DN	20	16	d	20	20
4	J_teen_solo1_+15	(+15 ms)	new speaker	dean.jpg	24	DN	20	16	d	15	20
5	J_teen_solo1_+25	(+25 ms)	new speaker	dean.jpg	24	DN	20	16	d	25	20
6	J_teen_solo1_+20	(+20 ms)	new speaker	dean.jpg	24	DN	20	16	d	20	20
7	J_teen_solo1_+25	(+25 ms)	new speaker	dean.jpg	24	DN	20	16	d	25	20
8	J_teen_solo1_+10	(+10 ms)	new speaker	dean.jpg	24	DN	20	16	d	10	20
9	J_teen_solo1_+10	(+10 ms)	new speaker	dean.jpg	24	DN	20	16	d	10	20
10	J_teen_solo1_+20	(+20 ms)	new speaker	dean.jpg	24	DN	20	16	d	20	20
11	J_teen_solo1_+35	(+35 ms)	new speaker	dean.jpg	24	DN	20	16	d	35	20
12	J_teen_solo1_+30	(+30 ms)	new speaker	teen.jpg	24	DN	20	16	d	30	20
13	J_teen_solo1_+5	(+5 ms)	new speaker	dean.jpg	24	DN	20	16	d	5	20
14	J_teen_solo1_+15	(+15 ms)	new speaker	dean.jpg	24	DN	20	16	d	15	20
15	J_teen_solo1_+35	(+35 ms)	new speaker	teen.jpg	24	DN	20	16	d	35	20
16	J_teen_solo1_+25	(+25 ms)	new speaker	teen.jpg	24	DN	20	16	d	25	20
17	J_teen_solo1_+30	(+30 ms)	new speaker	teen.jpg	24	DN	20	16	d	30	20
18	J_teen_solo1_+25	(+25 ms)	new speaker	dean.jpg	24	DN	20	16	d	25	20
19	J_teen_solo1_+20	(+20 ms)	new speaker	dean.jpg	24	DN	20	16	d	20	20
20	J_teen_solo1_+30	(+30 ms)	new speaker	teen.jpg	24	DN	20	16	d	30	20
21	J_teen_solo1_+35	(+35 ms)	new speaker	teen.jpg	24	DN	20	16	d	35	20
22	J_teen_solo1_+30	(+30 ms)	new speaker	teen.jpg	24	DN	20	16	d	30	20
23	J_teen_solo1_+35	(+35 ms)	new speaker	teen.jpg	24	DN	20	16	d	35	20
24	J_teen_solo1_+25	(+25 ms)	new speaker	dean.jpg	24	DN	20	16	d	25	20
25	J_teen_solo1_+15	(+15 ms)	new speaker	dean.jpg	24	DN	20	16	d	15	20
26	J_teen_solo1_+15	(+15 ms)	new speaker	dean.jpg	24	DN	20	16	d	15	20
27	J_teen_solo1_+80	(+80 ms)	new speaker	teen.jpg	24	DN	20	16	d	80	20
28	J_teen_solo1_+35	(+35 ms)	new speaker	teen.jpg	24	DN	20	16	d	35	20
29	J_teen_solo1_+5	(+5 ms)	new speaker	dean.jpg	24	DN	20	16	d	5	20
30	J_teen_solo1_+30	(+30 ms)	new speaker	teen.jpg	24	DN	20	16	d	30	20
31	J_teen_solo1_+35	(+35 ms)	new speaker	teen.jpg	24	DN	20	16	d	35	20
32	J_teen_solo1_+50	(+50 ms)	new speaker	teen.jpg	24	DN	20	16	d	50	20
33	J_teen_solo1_+25	(+25 ms)	new speaker	teen.jpg	24	DN	20	16	d	25	20
34	J_teen_solo1_+10	(+10 ms)	new speaker	dean.jpg	24	DN	20	16	d	10	20
35	J_teen_solo1_+20	(+20 ms)	new speaker	dean.jpg	24	DN	20	16	d	20	20
36	J_teen_solo1_+5	(+5 ms)	new speaker	dean.jpg	24	DN	20	16	d	5	20
37	J_teen_solo1_+15	(+15 ms)	new speaker	dean.jpg	24	DN	20	16	d	15	20
38	J_teen_solo1_+20	(+20 ms)	new speaker	dean.jpg	24	DN	20	16	d	20	20
39	J_teen_solo1_+30	(+30 ms)	new speaker	dean.jpg	24	DN	20	16	d	30	20
40	J_teen_solo1_+15	(+15 ms)	new speaker	dean.jpg	24	DN	20	16	d	15	20
41	J_teen_solo1_+25	(+25 ms)	new speaker	dean.jpg	24	DN	20	16	d	25	20
42	J_teen_solo1_+25	(+25 ms)	new speaker	dean.jpg	24	DN	20	16	d	25	20
43	J_teen_solo1_+20	(+20 ms)	new speaker	dean.jpg	24	DN	20	16	d	20	20
44	J_teen_solo1_+50	(+50 ms)	new speaker	teen.jpg	24	DN	20	16	d	50	20
45	J_teen_solo1_+20	(+20 ms)	new speaker	dean.jpg	24	DN	20	16	d	20	20
46	J_teen_solo1_+35	(+35 ms)	new speaker	teen.jpg	24	DN	20	16	d	35	20
47	J_teen_solo1_+35	(+35 ms)	new speaker	teen.jpg	24	DN	20	16	d	35	20
48	J_teen_solo1_+50	(+50 ms)	new speaker	teen.jpg	24	DN	20	16	d	50	20
49	J_teen_solo1_+15	(+15 ms)	new speaker	dean.jpg	24	DN	20	16	d	15	20
50	J_teen_solo1_+15	(+15 ms)	new speaker	dean.jpg	24	DN	20	16	d	15	20
51	J_teen_solo1_+30	(+30 ms)	new speaker	dean.jpg	24	DN	20	16	d	30	20
52	J_teen_solo1_+30	(+30 ms)	new speaker	teen.jpg	24	DN	20	16	d	30	20
1	A_teen-dean_+80	(+80 ms)	same speaker	teen.jpg	25	TS	11	2	t	80	4
2	A_teen-dean_+10	(+10 ms)	same speaker	dean.jpg	25	TS	11	2	t	10	4
3	A_teen-dean_+25	(+25 ms)	same speaker	teen.jpg	25	TS	11	2	t	25	4
4	A_teen-dean_+35	(+35 ms)	same speaker	teen.jpg	25	TS	11	2	t	35	4
5	A_teen-dean_+35	(+35 ms)	same speaker	teen.jpg	25	TS	11	2	t	35	4
6	A_teen-dean_+15	(+15 ms)	same speaker	dean.jpg	25	TS	11	2	t	15	4
7	A_teen-dean_+25	(+25 ms)	same speaker	dean.jpg	25	TS	11	2	t	25	4
8	A_teen-dean_+20	(+20 ms)	same speaker	teen.jpg	25	TS	11	2	t	20	4
9	A_teen-dean_+35	(+35 ms)	same speaker	dean.jpg	25	TS	11	2	t	35	4
10	A_teen-dean_+35	(+35 ms)	same speaker	teen.jpg	25	TS	11	2	t	35	4
11	A_teen-dean_+20	(+20 ms)	same speaker	teen.jpg	25	TS	11	2	t	20	4
12	A_teen-dean_+25	(+25 ms)	same speaker	teen.jpg	25	TS	11	2	t	25	4
13	A_teen-dean_+25	(+25 ms)	same speaker	teen.jpg	25	TS	11	2	t	25	4
14	A_teen-dean_+25	(+25 ms)	same speaker	teen.jpg	25	TS	11	2	t	25	4
15	A_teen-dean_+30	(+30 ms)	same speaker	teen.jpg	25	TS	11	2	t	30	4
16	A_teen-dean_+20	(+20 ms)	same speaker	teen.jpg	25	TS	11	2	t	20	4
17	A_teen-dean_+35	(+35 ms)	same speaker	teen.jpg	25	TS	11	2	t	35	4
18	A_teen-dean_+30	(+30 ms)	same speaker	teen.jpg	25	TS	11	2	t	30	4
19	A_teen-dean_+35	(+35 ms)	same speaker	teen.jpg	25	TS	11	2	t	35	4
20	A_teen-dean_+80	(+80 ms)	same speaker	teen.jpg	25	TS	11	2	t	80	4
21	A_teen-dean_+15	(+15 ms)	same speaker	dean.jpg	25	TS	11	2	t	15	4
22	A_teen-dean_+25	(+25 ms)	same speaker	teen.jpg	25	TS	11	2	t	25	4
23	A_teen-dean_+30	(+30 ms)	same speaker	teen.jpg	25	TS	11	2	t	30	4
24	A_teen-dean_+20	(+20 ms)	same speaker	teen.jpg	25	TS	11	2	t	20	4
25	A_teen-dean_+10	(+10 ms)	same speaker	teen.jpg	25	TS	11	2	t	10	4
26	A_teen-dean_+25	(+25 ms)	same speaker	teen.jpg	25	TS	11	2	t	25	4
27	A_teen-dean_+20	(+20 ms)	same speaker	teen.jpg	25	TS	11	2	t	20	4
28	A_teen-dean_+20	(+20 ms)	same speaker	teen.jpg	25	TS	11	2	t	20	4
29	A_teen-dean_+30	(+30 ms)	same speaker	teen.jpg	25	TS	11	2	t	30	4
30	A_teen-dean_+20	(+20 ms)	same speaker	teen.jpg	25	TS	11	2	t	20	4
31	A_teen-dean_+50	(+50 ms)	same speaker	teen.jpg	25	TS	11	2	t	50	4
32	A_teen-dean_+30	(+30 ms)	same speaker	teen.jpg	25	TS	11	2	t	30	4
33	A_teen-dean_+50	(+50 ms)	same speaker	teen.jpg	25	TS	11	2	t	50	4
34	A_teen-dean_+25	(+25 ms)	same speaker	dean.jpg	25	TS	11	2	t	25	4
35	A_teen-dean_+80	(+80 ms)	same speaker	teen.jpg	25	TS	11	2	t	80	4
36	A_teen-dean_+15	(+15 ms)	same speaker	dean.jpg	25	TS	11	2	t	15	4
37	A_teen-dean_+15	(+15 ms)	same speaker	dean.jpg	25	TS	11	2	t	15	4
38	A_teen-dean_+5	(+5 ms)	same speaker	dean.jpg	25	TS	11	2	t	5	4
39	A_teen-dean_+15	(+15 ms)	same speaker	dean.jpg	25	TS	11	2	t	15	4
40	A_teen-dean_+30	(+30 ms)	same speaker	teen.jpg	25	TS	11	2	t	30	4
41	A_teen-dean_+15	(+15 ms)	same speaker	dean.jpg	25	TS	11	2	t	15	4
42	A_teen-dean_+20	(+20 ms)	same speaker	teen.jpg	25	TS	11	2	t	20	4
43	A_teen-dean_+10	(+10 ms)	same speaker	dean.jpg	25	TS	11	2	t	10	4
44	A_teen-dean_+5	(+5 ms)	same speaker	dean.jpg	25	TS	11	2	t	5	4
45	A_teen-dean_+50	(+50 ms)	same speaker	teen.jpg	25	TS	11	2	t	50	4
46	A_teen-dean_+30	(+30 ms)	same speaker	dean.jpg	25	TS	11	2	t	30	4
47	A_teen-dean_+35	(+35 ms)	same speaker	teen.jpg	25	TS	11	2	t	35	4
48	A_teen-dean_+30	(+30 ms)	same speaker	teen.jpg	25	TS	11	2	t	30	4
49	A_teen-dean_+15	(+15 ms)	same speaker	dean.jpg	25	TS	11	2	t	15	4
50	A_teen-dean_+15	(+15 ms)	same speaker	dean.jpg	25	TS	11	2	t	15	4
51	A_teen-dean_+35	(+35 ms)	same speaker	teen.jpg	25	TS	11	2	t	35	4
52	A_teen-dean_+5	(+5 ms)	same speaker	dean.jpg	25	TS	11	2	t	5	4
1	A_teen-dean_+80	(+80 ms)	same speaker	teen.jpg	26	DS	20	20	d	80	20
2	A_teen-dean_+80	(+80 ms)	same speaker	teen.jpg	26	DS	20	20	d	80	20
3	A_teen-dean_+20	(+20 ms)	same speaker	dean.jpg	26	DS	20	20	d	20	20
4	A_teen-dean_+25	(+25 ms)	same speaker	dean.jpg	26	DS	20	20	d	25	20
5	A_teen-dean_+30	(+30 ms)	same speaker	dean.jpg	26	DS	20	20	d	30	20
6	A_teen-dean_+10	(+10 ms)	same speaker	dean.jpg	26	DS	20	20	d	10	20
7	A_teen-dean_+15	(+15 ms)	same speaker	dean.jpg	26	DS	20	20	d	15	20
8	A_teen-dean_+30	(+30 ms)	same speaker	dean.jpg	26	DS	20	20	d	30	20
9	A_teen-dean_+20	(+20 ms)	same speaker	dean.jpg	26	DS	20	20	d	20	20
10	A_teen-dean_+50	(+50 ms)	same speaker	teen.jpg	26	DS	20	20	d	50	20
11	A_teen-dean_+35	(+35 ms)	same speaker	teen.jpg	26	DS	20	20	d	35	20
12	A_teen-dean_+15	(+15 ms)	same speaker	dean.jpg	26	DS	20	20	d	15	20
13	A_teen-dean_+15	(+15 ms)	same speaker	dean.jpg	26	DS	20	20	d	15	20
14	A_teen-dean_+35	(+35 ms)	same speaker	teen.jpg	26	DS	20	20	d	35	20
15	A_teen-dean_+20	(+20 ms)	same speaker	dean.jpg	26	DS	20	20	d	20	20
16	A_teen-dean_+25	(+25 ms)	same speaker	dean.jpg	26	DS	20	20	d	25	20
17	A_teen-dean_+25	(+25 ms)	same speaker	dean.jpg	26	DS	20	20	d	25	20
18	A_teen-dean_+10	(+10 ms)	same speaker	dean.jpg	26	DS	20	20	d	10	20
19	A_teen-dean_+10	(+10 ms)	same speaker	dean.jpg	26	DS	20	20	d	10	20
20	A_teen-dean_+5	(+5 ms)	same speaker	dean.jpg	26	DS	20	20	d	5	20
21	A_teen-dean_+35	(+35 ms)	same speaker	teen.jpg	26	DS	20	20	d	35	20
22	A_teen-dean_+25	(+25 ms)	same speaker	teen.jpg	26	DS	20	20	d	25	20
23	A_teen-dean_+50	(+50 ms)	same speaker	teen.jpg	26	DS	20	20	d	50	20
24	A_teen-dean_+25	(+25 ms)	same speaker	teen.jpg	26	DS	20	20	d	25	20
25	A_teen-dean_+15	(+15 ms)	same speaker	dean.jpg	26	DS	20	20	d	15	20
26	A_teen-dean_+15	(+15 ms)	same speaker	dean.jpg	26	DS	20	20	d	15	20
27	A_teen-dean_+35	(+35 ms)	same speaker	teen.jpg	26	DS	20	20	d	35	20
28	A_teen-dean_+30	(+30 ms)	same speaker	teen.jpg	26	DS	20	20	d	30	20
29	A_teen-dean_+80	(+80 ms)	same speaker	teen.jpg	26	DS	20	20	d	80	20
30	A_teen-dean_+35	(+35 ms)	same speaker	teen.jpg	26	DS	20	20	d	35	20
31	A_teen-dean_+35	(+35 ms)	same speaker	teen.jpg	26	DS	20	20	d	35	20
32	A_teen-dean_+5	(+5 ms)	same speaker	dean.jpg	26	DS	20	20	d	5	20
33	A_teen-dean_+20	(+20 ms)	same speaker	dean.jpg	26	DS	20	20	d	20	20
34	A_teen-dean_+25	(+25 ms)	same speaker	dean.jpg	26	DS	20	20	d	25	20
35	A_teen-dean_+30	(+30 ms)	same speaker	dean.jpg	26	DS	20	20	d	30	20
36	A_teen-dean_+15	(+15 ms)	same speaker	dean.jpg	26	DS	20	20	d	15	20
37	A_teen-dean_+15	(+15 ms)	same speaker	dean.jpg	26	DS	20	20	d	15	20
38	A_teen-dean_+20	(+20 ms)	same speaker	dean.jpg	26	DS	20	20	d	20	20
39	A_teen-dean_+25	(+25 ms)	same speaker	dean.jpg	26	DS	20	20	d	25	20
40	A_teen-dean_+15	(+15 ms)	same speaker	dean.jpg	26	DS	20	20	d	15	20
41	A_teen-dean_+30	(+30 ms)	same speaker	dean.jpg	26	DS	20	20	d	30	20
42	A_teen-dean_+20	(+20 ms)	same speaker	dean.jpg	26	DS	20	20	d	20	20
43	A_teen-dean_+20	(+20 ms)	same speaker	dean.jpg	26	DS	20	20	d	20	20
44	A_teen-dean_+5	(+5 ms)	same speaker	dean.jpg	26	DS	20	20	d	5	20
45	A_teen-dean_+30	(+30 ms)	same speaker	dean.jpg	26	DS	20	20	d	30	20
46	A_teen-dean_+20	(+20 ms)	same speaker	dean.jpg	26	DS	20	20	d	20	20
47	A_teen-dean_+25	(+25 ms)	same speaker	dean.jpg	26	DS	20	20	d	25	20
48	A_teen-dean_+30	(+30 ms)	same speaker	dean.jpg	26	DS	20	20	d	30	20
49	A_teen-dean_+50	(+50 ms)	same speaker	teen.jpg	26	DS	20	20	d	50	20
50	A_teen-dean_+35	(+35 ms)	same speaker	teen.jpg	26	DS	20	20	d	35	20
51	A_teen-dean_+30	(+30 ms)	same speaker	teen.jpg	26	DS	20	20	d	30	20
52	A_teen-dean_+35	(+35 ms)	same speaker	teen.jpg	26	DS	20	20	d	35	20
1	J_teen_solo1_+80	(+80 ms)	new speaker	teen.jpg	28	DN	5	15	d	80	5
2	J_teen_solo1_+25	(+25 ms)	new speaker	dean.jpg	28	DN	5	15	d	25	5
3	J_teen_solo1_+20	(+20 ms)	new speaker	dean.jpg	28	DN	5	15	d	20	5
4	J_teen_solo1_+50	(+50 ms)	new speaker	teen.jpg	28	DN	5	15	d	50	5
5	J_teen_solo1_+5	(+5 ms)	new speaker	dean.jpg	28	DN	5	15	d	5	5
6	J_teen_solo1_+30	(+30 ms)	new speaker	teen.jpg	28	DN	5	15	d	30	5
7	J_teen_solo1_+35	(+35 ms)	new speaker	teen.jpg	28	DN	5	15	d	35	5
8	J_teen_solo1_+20	(+20 ms)	new speaker	dean.jpg	28	DN	5	15	d	20	5
9	J_teen_solo1_+25	(+25 ms)	new speaker	dean.jpg	28	DN	5	15	d	25	5
10	J_teen_solo1_+25	(+25 ms)	new speaker	dean.jpg	28	DN	5	15	d	25	5
11	J_teen_solo1_+10	(+10 ms)	new speaker	dean.jpg	28	DN	5	15	d	10	5
12	J_teen_solo1_+20	(+20 ms)	new speaker	dean.jpg	28	DN	5	15	d	20	5
13	J_teen_solo1_+35	(+35 ms)	new speaker	dean.jpg	28	DN	5	15	d	35	5
14	J_teen_solo1_+30	(+30 ms)	new speaker	dean.jpg	28	DN	5	15	d	30	5
15	J_teen_solo1_+20	(+20 ms)	new speaker	dean.jpg	28	DN	5	15	d	20	5
16	J_teen_solo1_+20	(+20 ms)	new speaker	dean.jpg	28	DN	5	15	d	20	5
17	J_teen_solo1_+30	(+30 ms)	new speaker	dean.jpg	28	DN	5	15	d	30	5
18	J_teen_solo1_+15	(+15 ms)	new speaker	dean.jpg	28	DN	5	15	d	15	5
19	J_teen_solo1_+15	(+15 ms)	new speaker	dean.jpg	28	DN	5	15	d	15	5
20	J_teen_solo1_+35	(+35 ms)	new speaker	dean.jpg	28	DN	5	15	d	35	5
21	J_teen_solo1_+25	(+25 ms)	new speaker	dean.jpg	28	DN	5	15	d	25	5
22	J_teen_solo1_+30	(+30 ms)	new speaker	dean.jpg	28	DN	5	15	d	30	5
23	J_teen_solo1_+20	(+20 ms)	new speaker	dean.jpg	28	DN	5	15	d	20	5
24	J_teen_solo1_+25	(+25 ms)	new speaker	dean.jpg	28	DN	5	15	d	25	5
25	J_teen_solo1_+50	(+50 ms)	new speaker	teen.jpg	28	DN	5	15	d	50	5
26	J_teen_solo1_+20	(+20 ms)	new speaker	dean.jpg	28	DN	5	15	d	20	5
27	J_teen_solo1_+35	(+35 ms)	new speaker	teen.jpg	28	DN	5	15	d	35	5
28	J_teen_solo1_+15	(+15 ms)	new speaker	dean.jpg	28	DN	5	15	d	15	5
29	J_teen_solo1_+25	(+25 ms)	new speaker	dean.jpg	28	DN	5	15	d	25	5
30	J_teen_solo1_+30	(+30 ms)	new speaker	dean.jpg	28	DN	5	15	d	30	5
31	J_teen_solo1_+50	(+50 ms)	new speaker	teen.jpg	28	DN	5	15	d	50	5
32	J_teen_solo1_+35	(+35 ms)	new speaker	teen.jpg	28	DN	5	15	d	35	5
33	J_teen_solo1_+30	(+30 ms)	new speaker	teen.jpg	28	DN	5	15	d	30	5
34	J_teen_solo1_+25	(+25 ms)	new speaker	teen.jpg	28	DN	5	15	d	25	5
35	J_teen_solo1_+15	(+15 ms)	new speaker	dean.jpg	28	DN	5	15	d	15	5
36	J_teen_solo1_+30	(+30 ms)	new speaker	dean.jpg	28	DN	5	15	d	30	5
37	J_teen_solo1_+5	(+5 ms)	new speaker	dean.jpg	28	DN	5	15	d	5	5
38	J_teen_solo1_+10	(+10 ms)	new speaker	dean.jpg	28	DN	5	15	d	10	5
39	J_teen_solo1_+15	(+15 ms)	new speaker	dean.jpg	28	DN	5	15	d	15	5
40	J_teen_solo1_+15	(+15 ms)	new speaker	dean.jpg	28	DN	5	15	d	15	5
41	J_teen_solo1_+35	(+35 ms)	new speaker	teen.jpg	28	DN	5	15	d	35	5
42	J_teen_solo1_+15	(+15 ms)	new speaker	dean.jpg	28	DN	5	15	d	15	5
43	J_teen_solo1_+20	(+20 ms)	new speaker	dean.jpg	28	DN	5	15	d	20	5
44	J_teen_solo1_+35	(+35 ms)	new speaker	teen.jpg	28	DN	5	15	d	35	5
45	J_teen_solo1_+15	(+15 ms)	new speaker	dean.jpg	28	DN	5	15	d	15	5
46	J_teen_solo1_+25	(+25 ms)	new speaker	dean.jpg	28	DN	5	15	d	25	5
47	J_teen_solo1_+35	(+35 ms)	new speaker	dean.jpg	28	DN	5	15	d	35	5
48	J_teen_solo1_+30	(+30 ms)	new speaker	dean.jpg	28	DN	5	15	d	30	5
49	J_teen_solo1_+80	(+80 ms)	new speaker	teen.jpg	28	DN	5	15	d	80	5
50	J_teen_solo1_+5	(+5 ms)	new speaker	dean.jpg	28	DN	5	15	d	5	5
51	J_teen_solo1_+80	(+80 ms)	new speaker	teen.jpg	28	DN	5	15	d	80	5
52	J_teen_solo1_+10	(+10 ms)	new speaker	dean.jpg	28	DN	5	15	d	10	5
1	A_teen-dean_+80	(+80 ms)	same speaker	teen.jpg	29	TS	10	6	t	80	10
2	A_teen-dean_+25	(+25 ms)	same speaker	teen.jpg	29	TS	10	6	t	25	10
3	A_teen-dean_+35	(+35 ms)	same speaker	teen.jpg	29	TS	10	6	t	35	10
4	A_teen-dean_+30	(+30 ms)	same speaker	teen.jpg	29	TS	10	6	t	30	10
5	A_teen-dean_+15	(+15 ms)	same speaker	teen.jpg	29	TS	10	6	t	15	10
6	A_teen-dean_+35	(+35 ms)	same speaker	teen.jpg	29	TS	10	6	t	35	10
7	A_teen-dean_+25	(+25 ms)	same speaker	dean.jpg	29	TS	10	6	t	25	10
8	A_teen-dean_+20	(+20 ms)	same speaker	dean.jpg	29	TS	10	6	t	20	10
9	A_teen-dean_+10	(+10 ms)	same speaker	dean.jpg	29	TS	10	6	t	10	10
10	A_teen-dean_+80	(+80 ms)	same speaker	teen.jpg	29	TS	10	6	t	80	10
11	A_teen-dean_+25	(+25 ms)	same speaker	dean.jpg	29	TS	10	6	t	25	10
12	A_teen-dean_+15	(+15 ms)	same speaker	dean.jpg	29	TS	10	6	t	15	10
13	A_teen-dean_+30	(+30 ms)	same speaker	dean.jpg	29	TS	10	6	t	30	10
14	A_teen-dean_+15	(+15 ms)	same speaker	dean.jpg	29	TS	10	6	t	15	10
15	A_teen-dean_+15	(+15 ms)	same speaker	dean.jpg	29	TS	10	6	t	15	10
16	A_teen-dean_+5	(+5 ms)	same speaker	dean.jpg	29	TS	10	6	t	5	10
17	A_teen-dean_+15	(+15 ms)	same speaker	dean.jpg	29	TS	10	6	t	15	10
18	A_teen-dean_+35	(+35 ms)	same speaker	teen.jpg	29	TS	10	6	t	35	10
19	A_teen-dean_+15	(+15 ms)	same speaker	dean.jpg	29	TS	10	6	t	15	10
20	A_teen-dean_+35	(+35 ms)	same speaker	dean.jpg	29	TS	10	6	t	35	10
21	A_teen-dean_+20	(+20 ms)	same speaker	dean.jpg	29	TS	10	6	t	20	10
22	A_teen-dean_+50	(+50 ms)	same speaker	teen.jpg	29	TS	10	6	t	50	10
23	A_teen-dean_+15	(+15 ms)	same speaker	dean.jpg	29	TS	10	6	t	15	10
24	A_teen-dean_+30	(+30 ms)	same speaker	teen.jpg	29	TS	10	6	t	30	10
25	A_teen-dean_+25	(+25 ms)	same speaker	dean.jpg	29	TS	10	6	t	25	10
26	A_teen-dean_+5	(+5 ms)	same speaker	dean.jpg	29	TS	10	6	t	5	10
27	A_teen-dean_+25	(+25 ms)	same speaker	dean.jpg	29	TS	10	6	t	25	10
28	A_teen-dean_+20	(+20 ms)	same speaker	dean.jpg	29	TS	10	6	t	20	10
29	A_teen-dean_+50	(+50 ms)	same speaker	teen.jpg	29	TS	10	6	t	50	10
30	A_teen-dean_+35	(+35 ms)	same speaker	teen.jpg	29	TS	10	6	t	35	10
31	A_teen-dean_+10	(+10 ms)	same speaker	dean.jpg	29	TS	10	6	t	10	10
32	A_teen-dean_+30	(+30 ms)	same speaker	teen.jpg	29	TS	10	6	t	30	10
33	A_teen-dean_+20	(+20 ms)	same speaker	dean.jpg	29	TS	10	6	t	20	10
34	A_teen-dean_+35	(+35 ms)	same speaker	dean.jpg	29	TS	10	6	t	35	10
35	A_teen-dean_+35	(+35 ms)	same speaker	teen.jpg	29	TS	10	6	t	35	10
36	A_teen-dean_+30	(+30 ms)	same speaker	teen.jpg	29	TS	10	6	t	30	10
37	A_teen-dean_+20	(+20 ms)	same speaker	dean.jpg	29	TS	10	6	t	20	10
38	A_teen-dean_+15	(+15 ms)	same speaker	dean.jpg	29	TS	10	6	t	15	10
39	A_teen-dean_+50	(+50 ms)	same speaker	teen.jpg	29	TS	10	6	t	50	10
40	A_teen-dean_+30	(+30 ms)	same speaker	teen.jpg	29	TS	10	6	t	30	10
41	A_teen-dean_+25	(+25 ms)	same speaker	teen.jpg	29	TS	10	6	t	25	10
42	A_teen-dean_+20	(+20 ms)	same speaker	dean.jpg	29	TS	10	6	t	20	10
43	A_teen-dean_+80	(+80 ms)	same speaker	teen.jpg	29	TS	10	6	t	80	10
44	A_teen-dean_+20	(+20 ms)	same speaker	dean.jpg	29	TS	10	6	t	20	10
45	A_teen-dean_+10	(+10 ms)	same speaker	dean.jpg	29	TS	10	6	t	10	10
46	A_teen-dean_+25	(+25 ms)	same speaker	dean.jpg	29	TS	10	6	t	25	10
47	A_teen-dean_+30	(+30 ms)	same speaker	teen.jpg	29	TS	10	6	t	30	10
48	A_teen-dean_+30	(+30 ms)	same speaker	teen.jpg	29	TS	10	6	t	30	10
49	A_teen-dean_+20	(+20 ms)	same speaker	dean.jpg	29	TS	10	6	t	20	10
50	A_teen-dean_+25	(+25 ms)	same speaker	dean.jpg	29	TS	10	6	t	25	10
51	A_teen-dean_+5	(+5 ms)	same speaker	dean.jpg	29	TS	10	6	t	5	10
52	A_teen-dean_+35	(+35 ms)	same speaker	teen.jpg	29	TS	10	6	t	35	10
1	A_teen-dean_+80	(+80 ms)	same speaker	teen.jpg	30	DS	11	17	d	80	11
2	A_teen-dean_+25	(+25 ms)	same speaker	dean.jpg	30	DS	11	17	d	25	11
3	A_teen-dean_+35	(+35 ms)	same speaker	dean.jpg	30	DS	11	17	d	35	11
4	A_teen-dean_+25	(+25 ms)	same speaker	dean.jpg	30	DS	11	17	d	25	11
5	A_teen-dean_+35	(+35 ms)	same speaker	dean.jpg	30	DS	11	17	d	35	11
6	A_teen-dean_+35	(+35 ms)	same speaker	dean.jpg	30	DS	11	17	d	35	11
7	A_teen-dean_+30	(+30 ms)	same speaker	dean.jpg	30	DS	11	17	d	30	11
8	A_teen-dean_+35	(+35 ms)	same speaker	dean.jpg	30	DS	11	17	d	35	11
9	A_teen-dean_+30	(+30 ms)	same speaker	teen.jpg	30	DS	11	17	d	30	11
10	A_teen-dean_+30	(+30 ms)	same speaker	dean.jpg	30	DS	11	17	d	30	11
11	A_teen-dean_+20	(+20 ms)	same speaker	dean.jpg	30	DS	11	17	d	20	11
12	A_teen-dean_+25	(+25 ms)	same speaker	dean.jpg	30	DS	11	17	d	25	11
13	A_teen-dean_+15	(+15 ms)	same speaker	dean.jpg	30	DS	11	17	d	15	11
14	A_teen-dean_+15	(+15 ms)	same speaker	dean.jpg	30	DS	11	17	d	15	11
15	A_teen-dean_+5	(+5 ms)	same speaker	dean.jpg	30	DS	11	17	d	5	11
16	A_teen-dean_+15	(+15 ms)	same speaker	dean.jpg	30	DS	11	17	d	15	11
17	A_teen-dean_+20	(+20 ms)	same speaker	dean.jpg	30	DS	11	17	d	20	11
18	A_teen-dean_+50	(+50 ms)	same speaker	teen.jpg	30	DS	11	17	d	50	11
19	A_teen-dean_+25	(+25 ms)	same speaker	dean.jpg	30	DS	11	17	d	25	11
20	A_teen-dean_+30	(+30 ms)	same speaker	dean.jpg	30	DS	11	17	d	30	11
21	A_teen-dean_+15	(+15 ms)	same speaker	dean.jpg	30	DS	11	17	d	15	11
22	A_teen-dean_+30	(+30 ms)	same speaker	dean.jpg	30	DS	11	17	d	30	11
23	A_teen-dean_+50	(+50 ms)	same speaker	teen.jpg	30	DS	11	17	d	50	11
24	A_teen-dean_+10	(+10 ms)	same speaker	dean.jpg	30	DS	11	17	d	10	11
25	A_teen-dean_+80	(+80 ms)	same speaker	teen.jpg	30	DS	11	17	d	80	11
26	A_teen-dean_+35	(+35 ms)	same speaker	dean.jpg	30	DS	11	17	d	35	11
27	A_teen-dean_+35	(+35 ms)	same speaker	dean.jpg	30	DS	11	17	d	35	11
28	A_teen-dean_+5	(+5 ms)	same speaker	dean.jpg	30	DS	11	17	d	5	11
29	A_teen-dean_+20	(+20 ms)	same speaker	dean.jpg	30	DS	11	17	d	20	11
30	A_teen-dean_+5	(+5 ms)	same speaker	dean.jpg	30	DS	11	17	d	5	11
31	A_teen-dean_+20	(+20 ms)	same speaker	dean.jpg	30	DS	11	17	d	20	11
32	A_teen-dean_+15	(+15 ms)	same speaker	dean.jpg	30	DS	11	17	d	15	11
33	A_teen-dean_+25	(+25 ms)	same speaker	dean.jpg	30	DS	11	17	d	25	11
34	A_teen-dean_+35	(+35 ms)	same speaker	dean.jpg	30	DS	11	17	d	35	11
35	A_teen-dean_+50	(+50 ms)	same speaker	teen.jpg	30	DS	11	17	d	50	11
36	A_teen-dean_+25	(+25 ms)	same speaker	dean.jpg	30	DS	11	17	d	25	11
37	A_teen-dean_+30	(+30 ms)	same speaker	dean.jpg	30	DS	11	17	d	30	11
38	A_teen-dean_+25	(+25 ms)	same speaker	dean.jpg	30	DS	11	17	d	25	11
39	A_teen-dean_+20	(+20 ms)	same speaker	dean.jpg	30	DS	11	17	d	20	11
40	A_teen-dean_+15	(+15 ms)	same speaker	dean.jpg	30	DS	11	17	d	15	11
41	A_teen-dean_+20	(+20 ms)	same speaker	dean.jpg	30	DS	11	17	d	20	11
42	A_teen-dean_+25	(+25 ms)	same speaker	dean.jpg	30	DS	11	17	d	25	11
43	A_teen-dean_+30	(+30 ms)	same speaker	dean.jpg	30	DS	11	17	d	30	11
44	A_teen-dean_+15	(+15 ms)	same speaker	dean.jpg	30	DS	11	17	d	15	11
45	A_teen-dean_+10	(+10 ms)	same speaker	dean.jpg	30	DS	11	17	d	10	11
46	A_teen-dean_+20	(+20 ms)	same speaker	dean.jpg	30	DS	11	17	d	20	11
47	A_teen-dean_+15	(+15 ms)	same speaker	dean.jpg	30	DS	11	17	d	15	11
48	A_teen-dean_+10	(+10 ms)	same speaker	dean.jpg	30	DS	11	17	d	10	11
49	A_teen-dean_+30	(+30 ms)	same speaker	dean.jpg	30	DS	11	17	d	30	11
50	A_teen-dean_+20	(+20 ms)	same speaker	dean.jpg	30	DS	11	17	d	20	11
51	A_teen-dean_+35	(+35 ms)	same speaker	dean.jpg	30	DS	11	17	d	35	11
52	A_teen-dean_+80	(+80 ms)	same speaker	teen.jpg	30	DS	11	17	d	80	11
1	J_teen_solo1_+80	(+80 ms)	new speaker	teen.jpg	31	TN	3	3	t	80	3
2	J_teen_solo1_+30	(+30 ms)	new speaker	dean.jpg	31	TN	3	3	t	30	3
3	J_teen_solo1_+10	(+10 ms)	new speaker	dean.jpg	31	TN	3	3	t	10	3
4	J_teen_solo1_+20	(+20 ms)	new speaker	dean.jpg	31	TN	3	3	t	20	3
5	J_teen_solo1_+15	(+15 ms)	new speaker	dean.jpg	31	TN	3	3	t	15	3
6	J_teen_solo1_+20	(+20 ms)	new speaker	dean.jpg	31	TN	3	3	t	20	3
7	J_teen_solo1_+15	(+15 ms)	new speaker	dean.jpg	31	TN	3	3	t	15	3
8	J_teen_solo1_+30	(+30 ms)	new speaker	teen.jpg	31	TN	3	3	t	30	3
9	J_teen_solo1_+80	(+80 ms)	new speaker	teen.jpg	31	TN	3	3	t	80	3
10	J_teen_solo1_+25	(+25 ms)	new speaker	dean.jpg	31	TN	3	3	t	25	3
11	J_teen_solo1_+35	(+35 ms)	new speaker	dean.jpg	31	TN	3	3	t	35	3
12	J_teen_solo1_+30	(+30 ms)	new speaker	dean.jpg	31	TN	3	3	t	30	3
13	J_teen_solo1_+10	(+10 ms)	new speaker	dean.jpg	31	TN	3	3	t	10	3
14	J_teen_solo1_+5	(+5 ms)	new speaker	dean.jpg	31	TN	3	3	t	5	3
15	J_teen_solo1_+25	(+25 ms)	new speaker	dean.jpg	31	TN	3	3	t	25	3
16	J_teen_solo1_+5	(+5 ms)	new speaker	dean.jpg	31	TN	3	3	t	5	3
17	J_teen_solo1_+25	(+25 ms)	new speaker	dean.jpg	31	TN	3	3	t	25	3
18	J_teen_solo1_+35	(+35 ms)	new speaker	teen.jpg	31	TN	3	3	t	35	3
19	J_teen_solo1_+15	(+15 ms)	new speaker	dean.jpg	31	TN	3	3	t	15	3
20	J_teen_solo1_+35	(+35 ms)	new speaker	teen.jpg	31	TN	3	3	t	35	3
21	J_teen_solo1_+25	(+25 ms)	new speaker	dean.jpg	31	TN	3	3	t	25	3
22	J_teen_solo1_+30	(+30 ms)	new speaker	teen.jpg	31	TN	3	3	t	30	3
23	J_teen_solo1_+20	(+20 ms)	new speaker	dean.jpg	31	TN	3	3	t	20	3
24	J_teen_solo1_+20	(+20 ms)	new speaker	dean.jpg	31	TN	3	3	t	20	3
25	J_teen_solo1_+50	(+50 ms)	new speaker	teen.jpg	31	TN	3	3	t	50	3
26	J_teen_solo1_+15	(+15 ms)	new speaker	dean.jpg	31	TN	3	3	t	15	3
27	J_teen_solo1_+5	(+5 ms)	new speaker	dean.jpg	31	TN	3	3	t	5	3
28	J_teen_solo1_+30	(+30 ms)	new speaker	teen.jpg	31	TN	3	3	t	30	3
29	J_teen_solo1_+35	(+35 ms)	new speaker	teen.jpg	31	TN	3	3	t	35	3
30	J_teen_solo1_+15	(+15 ms)	new speaker	dean.jpg	31	TN	3	3	t	15	3
31	J_teen_solo1_+25	(+25 ms)	new speaker	dean.jpg	31	TN	3	3	t	25	3
32	J_teen_solo1_+25	(+25 ms)	new speaker	dean.jpg	31	TN	3	3	t	25	3
33	J_teen_solo1_+35	(+35 ms)	new speaker	teen.jpg	31	TN	3	3	t	35	3
34	J_teen_solo1_+15	(+15 ms)	new speaker	dean.jpg	31	TN	3	3	t	15	3
35	J_teen_solo1_+35	(+35 ms)	new speaker	teen.jpg	31	TN	3	3	t	35	3
36	J_teen_solo1_+35	(+35 ms)	new speaker	teen.jpg	31	TN	3	3	t	35	3
37	J_teen_solo1_+30	(+30 ms)	new speaker	teen.jpg	31	TN	3	3	t	30	3
38	J_teen_solo1_+10	(+10 ms)	new speaker	dean.jpg	31	TN	3	3	t	10	3
39	J_teen_solo1_+20	(+20 ms)	new speaker	dean.jpg	31	TN	3	3	t	20	3
40	J_teen_solo1_+20	(+20 ms)	new speaker	dean.jpg	31	TN	3	3	t	20	3
41	J_teen_solo1_+15	(+15 ms)	new speaker	dean.jpg	31	TN	3	3	t	15	3
42	J_teen_solo1_+50	(+50 ms)	new speaker	teen.jpg	31	TN	3	3	t	50	3
43	J_teen_solo1_+30	(+30 ms)	new speaker	teen.jpg	31	TN	3	3	t	30	3
44	J_teen_solo1_+25	(+25 ms)	new speaker	teen.jpg	31	TN	3	3	t	25	3
45	J_teen_solo1_+25	(+25 ms)	new speaker	dean.jpg	31	TN	3	3	t	25	3
46	J_teen_solo1_+20	(+20 ms)	new speaker	dean.jpg	31	TN	3	3	t	20	3
47	J_teen_solo1_+20	(+20 ms)	new speaker	dean.jpg	31	TN	3	3	t	20	3
48	J_teen_solo1_+35	(+35 ms)	new speaker	teen.jpg	31	TN	3	3	t	35	3
49	J_teen_solo1_+30	(+30 ms)	new speaker	teen.jpg	31	TN	3	3	t	30	3
50	J_teen_solo1_+50	(+50 ms)	new speaker	teen.jpg	31	TN	3	3	t	50	3
51	J_teen_solo1_+80	(+80 ms)	new speaker	teen.jpg	31	TN	3	3	t	80	3
52	J_teen_solo1_+15	(+15 ms)	new speaker	dean.jpg	31	TN	3	3	t	15	3
1	A_teen-dean_+80	(+80 ms)	same speaker	teen.jpg	33	TS	10	40	t	80	10
2	A_teen-dean_+10	(+10 ms)	same speaker	teen.jpg	33	TS	10	40	t	10	10
3	A_teen-dean_+35	(+35 ms)	same speaker	teen.jpg	33	TS	10	40	t	35	10
4	A_teen-dean_+30	(+30 ms)	same speaker	teen.jpg	33	TS	10	40	t	30	10
5	A_teen-dean_+35	(+35 ms)	same speaker	teen.jpg	33	TS	10	40	t	35	10
6	A_teen-dean_+30	(+30 ms)	same speaker	teen.jpg	33	TS	10	40	t	30	10
7	A_teen-dean_+15	(+15 ms)	same speaker	teen.jpg	33	TS	10	40	t	15	10
8	A_teen-dean_+50	(+50 ms)	same speaker	teen.jpg	33	TS	10	40	t	50	10
9	A_teen-dean_+25	(+25 ms)	same speaker	teen.jpg	33	TS	10	40	t	25	10
10	A_teen-dean_+5	(+5 ms)	same speaker	teen.jpg	33	TS	10	40	t	5	10
11	A_teen-dean_+15	(+15 ms)	same speaker	teen.jpg	33	TS	10	40	t	15	10
12	A_teen-dean_+25	(+25 ms)	same speaker	teen.jpg	33	TS	10	40	t	25	10
13	A_teen-dean_+35	(+35 ms)	same speaker	teen.jpg	33	TS	10	40	t	35	10
14	A_teen-dean_+35	(+35 ms)	same speaker	teen.jpg	33	TS	10	40	t	35	10
15	A_teen-dean_+30	(+30 ms)	same speaker	teen.jpg	33	TS	10	40	t	30	10
16	A_teen-dean_+35	(+35 ms)	same speaker	teen.jpg	33	TS	10	40	t	35	10
17	A_teen-dean_+35	(+35 ms)	same speaker	teen.jpg	33	TS	10	40	t	35	10
18	A_teen-dean_+15	(+15 ms)	same speaker	teen.jpg	33	TS	10	40	t	15	10
19	A_teen-dean_+50	(+50 ms)	same speaker	teen.jpg	33	TS	10	40	t	50	10
20	A_teen-dean_+25	(+25 ms)	same speaker	teen.jpg	33	TS	10	40	t	25	10
21	A_teen-dean_+20	(+20 ms)	same speaker	teen.jpg	33	TS	10	40	t	20	10
22	A_teen-dean_+30	(+30 ms)	same speaker	teen.jpg	33	TS	10	40	t	30	10
23	A_teen-dean_+25	(+25 ms)	same speaker	teen.jpg	33	TS	10	40	t	25	10
24	A_teen-dean_+15	(+15 ms)	same speaker	teen.jpg	33	TS	10	40	t	15	10
25	A_teen-dean_+25	(+25 ms)	same speaker	teen.jpg	33	TS	10	40	t	25	10
26	A_teen-dean_+20	(+20 ms)	same speaker	teen.jpg	33	TS	10	40	t	20	10
27	A_teen-dean_+10	(+10 ms)	same speaker	dean.jpg	33	TS	10	40	t	10	10
28	A_teen-dean_+5	(+5 ms)	same speaker	dean.jpg	33	TS	10	40	t	5	10
29	A_teen-dean_+25	(+25 ms)	same speaker	teen.jpg	33	TS	10	40	t	25	10
30	A_teen-dean_+15	(+15 ms)	same speaker	teen.jpg	33	TS	10	40	t	15	10
31	A_teen-dean_+80	(+80 ms)	same speaker	teen.jpg	33	TS	10	40	t	80	10
32	A_teen-dean_+20	(+20 ms)	same speaker	teen.jpg	33	TS	10	40	t	20	10
33	A_teen-dean_+20	(+20 ms)	same speaker	teen.jpg	33	TS	10	40	t	20	10
34	A_teen-dean_+30	(+30 ms)	same speaker	teen.jpg	33	TS	10	40	t	30	10
35	A_teen-dean_+20	(+20 ms)	same speaker	teen.jpg	33	TS	10	40	t	20	10
36	A_teen-dean_+35	(+35 ms)	same speaker	teen.jpg	33	TS	10	40	t	35	10
37	A_teen-dean_+5	(+5 ms)	same speaker	dean.jpg	33	TS	10	40	t	5	10
38	A_teen-dean_+15	(+15 ms)	same speaker	dean.jpg	33	TS	10	40	t	15	10
39	A_teen-dean_+25	(+25 ms)	same speaker	dean.jpg	33	TS	10	40	t	25	10
40	A_teen-dean_+15	(+15 ms)	same speaker	dean.jpg	33	TS	10	40	t	15	10
41	A_teen-dean_+25	(+25 ms)	same speaker	teen.jpg	33	TS	10	40	t	25	10
42	A_teen-dean_+50	(+50 ms)	same speaker	teen.jpg	33	TS	10	40	t	50	10
43	A_teen-dean_+10	(+10 ms)	same speaker	dean.jpg	33	TS	10	40	t	10	10
44	A_teen-dean_+15	(+15 ms)	same speaker	dean.jpg	33	TS	10	40	t	15	10
45	A_teen-dean_+30	(+30 ms)	same speaker	teen.jpg	33	TS	10	40	t	30	10
46	A_teen-dean_+20	(+20 ms)	same speaker	teen.jpg	33	TS	10	40	t	20	10
47	A_teen-dean_+20	(+20 ms)	same speaker	teen.jpg	33	TS	10	40	t	20	10
48	A_teen-dean_+35	(+35 ms)	same speaker	teen.jpg	33	TS	10	40	t	35	10
49	A_teen-dean_+80	(+80 ms)	same speaker	teen.jpg	33	TS	10	40	t	80	10
50	A_teen-dean_+30	(+30 ms)	same speaker	teen.jpg	33	TS	10	40	t	30	10
51	A_teen-dean_+20	(+20 ms)	same speaker	teen.jpg	33	TS	10	40	t	20	10
52	A_teen-dean_+30	(+30 ms)	same speaker	teen.jpg	33	TS	10	40	t	30	10
1	A_teen-dean_+80	(+80 ms)	same speaker	teen.jpg	34	DS	20	15	d	80	20
2	A_teen-dean_+30	(+30 ms)	same speaker	dean.jpg	34	DS	20	15	d	30	20
3	A_teen-dean_+15	(+15 ms)	same speaker	dean.jpg	34	DS	20	15	d	15	20
4	A_teen-dean_+15	(+15 ms)	same speaker	dean.jpg	34	DS	20	15	d	15	20
5	A_teen-dean_+30	(+30 ms)	same speaker	dean.jpg	34	DS	20	15	d	30	20
6	A_teen-dean_+15	(+15 ms)	same speaker	dean.jpg	34	DS	20	15	d	15	20
7	A_teen-dean_+30	(+30 ms)	same speaker	dean.jpg	34	DS	20	15	d	30	20
8	A_teen-dean_+15	(+15 ms)	same speaker	dean.jpg	34	DS	20	15	d	15	20
9	A_teen-dean_+30	(+30 ms)	same speaker	dean.jpg	34	DS	20	15	d	30	20
10	A_teen-dean_+25	(+25 ms)	same speaker	dean.jpg	34	DS	20	15	d	25	20
11	A_teen-dean_+35	(+35 ms)	same speaker	dean.jpg	34	DS	20	15	d	35	20
12	A_teen-dean_+80	(+80 ms)	same speaker	teen.jpg	34	DS	20	15	d	80	20
13	A_teen-dean_+10	(+10 ms)	same speaker	dean.jpg	34	DS	20	15	d	10	20
14	A_teen-dean_+30	(+30 ms)	same speaker	dean.jpg	34	DS	20	15	d	30	20
15	A_teen-dean_+15	(+15 ms)	same speaker	dean.jpg	34	DS	20	15	d	15	20
16	A_teen-dean_+10	(+10 ms)	same speaker	dean.jpg	34	DS	20	15	d	10	20
17	A_teen-dean_+10	(+10 ms)	same speaker	dean.jpg	34	DS	20	15	d	10	20
18	A_teen-dean_+20	(+20 ms)	same speaker	dean.jpg	34	DS	20	15	d	20	20
19	A_teen-dean_+50	(+50 ms)	same speaker	teen.jpg	34	DS	20	15	d	50	20
20	A_teen-dean_+20	(+20 ms)	same speaker	dean.jpg	34	DS	20	15	d	20	20
21	A_teen-dean_+25	(+25 ms)	same speaker	dean.jpg	34	DS	20	15	d	25	20
22	A_teen-dean_+35	(+35 ms)	same speaker	dean.jpg	34	DS	20	15	d	35	20
23	A_teen-dean_+15	(+15 ms)	same speaker	dean.jpg	34	DS	20	15	d	15	20
24	A_teen-dean_+25	(+25 ms)	same speaker	dean.jpg	34	DS	20	15	d	25	20
25	A_teen-dean_+20	(+20 ms)	same speaker	dean.jpg	34	DS	20	15	d	20	20
26	A_teen-dean_+35	(+35 ms)	same speaker	dean.jpg	34	DS	20	15	d	35	20
27	A_teen-dean_+35	(+35 ms)	same speaker	dean.jpg	34	DS	20	15	d	35	20
28	A_teen-dean_+15	(+15 ms)	same speaker	dean.jpg	34	DS	20	15	d	15	20
29	A_teen-dean_+15	(+15 ms)	same speaker	dean.jpg	34	DS	20	15	d	15	20
30	A_teen-dean_+20	(+20 ms)	same speaker	dean.jpg	34	DS	20	15	d	20	20
31	A_teen-dean_+20	(+20 ms)	same speaker	dean.jpg	34	DS	20	15	d	20	20
32	A_teen-dean_+25	(+25 ms)	same speaker	dean.jpg	34	DS	20	15	d	25	20
33	A_teen-dean_+30	(+30 ms)	same speaker	dean.jpg	34	DS	20	15	d	30	20
34	A_teen-dean_+35	(+35 ms)	same speaker	dean.jpg	34	DS	20	15	d	35	20
35	A_teen-dean_+5	(+5 ms)	same speaker	dean.jpg	34	DS	20	15	d	5	20
36	A_teen-dean_+20	(+20 ms)	same speaker	dean.jpg	34	DS	20	15	d	20	20
37	A_teen-dean_+25	(+25 ms)	same speaker	dean.jpg	34	DS	20	15	d	25	20
38	A_teen-dean_+50	(+50 ms)	same speaker	teen.jpg	34	DS	20	15	d	50	20
39	A_teen-dean_+80	(+80 ms)	same speaker	teen.jpg	34	DS	20	15	d	80	20
40	A_teen-dean_+5	(+5 ms)	same speaker	dean.jpg	34	DS	20	15	d	5	20
41	A_teen-dean_+35	(+35 ms)	same speaker	teen.jpg	34	DS	20	15	d	35	20
42	A_teen-dean_+35	(+35 ms)	same speaker	dean.jpg	34	DS	20	15	d	35	20
43	A_teen-dean_+20	(+20 ms)	same speaker	dean.jpg	34	DS	20	15	d	20	20
44	A_teen-dean_+30	(+30 ms)	same speaker	dean.jpg	34	DS	20	15	d	30	20
45	A_teen-dean_+30	(+30 ms)	same speaker	dean.jpg	34	DS	20	15	d	30	20
46	A_teen-dean_+25	(+25 ms)	same speaker	dean.jpg	34	DS	20	15	d	25	20
47	A_teen-dean_+25	(+25 ms)	same speaker	dean.jpg	34	DS	20	15	d	25	20
48	A_teen-dean_+50	(+50 ms)	same speaker	dean.jpg	34	DS	20	15	d	50	20
49	A_teen-dean_+5	(+5 ms)	same speaker	dean.jpg	34	DS	20	15	d	5	20
50	A_teen-dean_+25	(+25 ms)	same speaker	dean.jpg	34	DS	20	15	d	25	20
51	A_teen-dean_+35	(+35 ms)	same speaker	dean.jpg	34	DS	20	15	d	35	20
52	A_teen-dean_+20	(+20 ms)	same speaker	dean.jpg	34	DS	20	15	d	20	20
1	J_teen_solo1_+80	(+80 ms)	new speaker	teen.jpg	35	TN	3	1	t	80	2
2	J_teen_solo1_+35	(+35 ms)	new speaker	teen.jpg	35	TN	3	1	t	35	2
3	J_teen_solo1_+30	(+30 ms)	new speaker	teen.jpg	35	TN	3	1	t	30	2
4	J_teen_solo1_+15	(+15 ms)	new speaker	dean.jpg	35	TN	3	1	t	15	2
5	J_teen_solo1_+50	(+50 ms)	new speaker	teen.jpg	35	TN	3	1	t	50	2
6	J_teen_solo1_+25	(+25 ms)	new speaker	dean.jpg	35	TN	3	1	t	25	2
7	J_teen_solo1_+20	(+20 ms)	new speaker	dean.jpg	35	TN	3	1	t	20	2
8	J_teen_solo1_+35	(+35 ms)	new speaker	teen.jpg	35	TN	3	1	t	35	2
9	J_teen_solo1_+15	(+15 ms)	new speaker	dean.jpg	35	TN	3	1	t	15	2
10	J_teen_solo1_+30	(+30 ms)	new speaker	teen.jpg	35	TN	3	1	t	30	2
11	J_teen_solo1_+15	(+15 ms)	new speaker	dean.jpg	35	TN	3	1	t	15	2
12	J_teen_solo1_+35	(+35 ms)	new speaker	teen.jpg	35	TN	3	1	t	35	2
13	J_teen_solo1_+20	(+20 ms)	new speaker	dean.jpg	35	TN	3	1	t	20	2
14	J_teen_solo1_+10	(+10 ms)	new speaker	dean.jpg	35	TN	3	1	t	10	2
15	J_teen_solo1_+20	(+20 ms)	new speaker	dean.jpg	35	TN	3	1	t	20	2
16	J_teen_solo1_+50	(+50 ms)	new speaker	teen.jpg	35	TN	3	1	t	50	2
17	J_teen_solo1_+30	(+30 ms)	new speaker	teen.jpg	35	TN	3	1	t	30	2
18	J_teen_solo1_+20	(+20 ms)	new speaker	teen.jpg	35	TN	3	1	t	20	2
19	J_teen_solo1_+5	(+5 ms)	new speaker	dean.jpg	35	TN	3	1	t	5	2
20	J_teen_solo1_+15	(+15 ms)	new speaker	dean.jpg	35	TN	3	1	t	15	2
21	J_teen_solo1_+20	(+20 ms)	new speaker	dean.jpg	35	TN	3	1	t	20	2
22	J_teen_solo1_+35	(+35 ms)	new speaker	teen.jpg	35	TN	3	1	t	35	2
23	J_teen_solo1_+5	(+5 ms)	new speaker	dean.jpg	35	TN	3	1	t	5	2
24	J_teen_solo1_+20	(+20 ms)	new speaker	dean.jpg	35	TN	3	1	t	20	2
25	J_teen_solo1_+25	(+25 ms)	new speaker	teen.jpg	35	TN	3	1	t	25	2
26	J_teen_solo1_+15	(+15 ms)	new speaker	dean.jpg	35	TN	3	1	t	15	2
27	J_teen_solo1_+20	(+20 ms)	new speaker	teen.jpg	35	TN	3	1	t	20	2
28	J_teen_solo1_+15	(+15 ms)	new speaker	dean.jpg	35	TN	3	1	t	15	2
29	J_teen_solo1_+25	(+25 ms)	new speaker	teen.jpg	35	TN	3	1	t	25	2
30	J_teen_solo1_+30	(+30 ms)	new speaker	teen.jpg	35	TN	3	1	t	30	2
31	J_teen_solo1_+35	(+35 ms)	new speaker	teen.jpg	35	TN	3	1	t	35	2
32	J_teen_solo1_+30	(+30 ms)	new speaker	teen.jpg	35	TN	3	1	t	30	2
33	J_teen_solo1_+20	(+20 ms)	new speaker	teen.jpg	35	TN	3	1	t	20	2
34	J_teen_solo1_+25	(+25 ms)	new speaker	teen.jpg	35	TN	3	1	t	25	2
35	J_teen_solo1_+15	(+15 ms)	new speaker	teen.jpg	35	TN	3	1	t	15	2
36	J_teen_solo1_+35	(+35 ms)	new speaker	teen.jpg	35	TN	3	1	t	35	2
37	J_teen_solo1_+25	(+25 ms)	new speaker	teen.jpg	35	TN	3	1	t	25	2
38	J_teen_solo1_+25	(+25 ms)	new speaker	teen.jpg	35	TN	3	1	t	25	2
39	J_teen_solo1_+5	(+5 ms)	new speaker	dean.jpg	35	TN	3	1	t	5	2
40	J_teen_solo1_+25	(+25 ms)	new speaker	teen.jpg	35	TN	3	1	t	25	2
41	J_teen_solo1_+30	(+30 ms)	new speaker	teen.jpg	35	TN	3	1	t	30	2
42	J_teen_solo1_+25	(+25 ms)	new speaker	teen.jpg	35	TN	3	1	t	25	2
43	J_teen_solo1_+30	(+30 ms)	new speaker	teen.jpg	35	TN	3	1	t	30	2
44	J_teen_solo1_+10	(+10 ms)	new speaker	dean.jpg	35	TN	3	1	t	10	2
45	J_teen_solo1_+50	(+50 ms)	new speaker	teen.jpg	35	TN	3	1	t	50	2
46	J_teen_solo1_+80	(+80 ms)	new speaker	teen.jpg	35	TN	3	1	t	80	2
47	J_teen_solo1_+15	(+15 ms)	new speaker	dean.jpg	35	TN	3	1	t	15	2
48	J_teen_solo1_+10	(+10 ms)	new speaker	dean.jpg	35	TN	3	1	t	10	2
49	J_teen_solo1_+80	(+80 ms)	new speaker	teen.jpg	35	TN	3	1	t	80	2
50	J_teen_solo1_+35	(+35 ms)	new speaker	teen.jpg	35	TN	3	1	t	35	2
51	J_teen_solo1_+30	(+30 ms)	new speaker	teen.jpg	35	TN	3	1	t	30	2
52	J_teen_solo1_+35	(+35 ms)	new speaker	teen.jpg	35	TN	3	1	t	35	2
1	J_teen_solo1_+80	(+80 ms)	new speaker	teen.jpg	36	DN	15	30	d	80	15
2	J_teen_solo1_+25	(+25 ms)	new speaker	teen.jpg	36	DN	15	30	d	25	15
3	J_teen_solo1_+20	(+20 ms)	new speaker	dean.jpg	36	DN	15	30	d	20	15
4	J_teen_solo1_+35	(+35 ms)	new speaker	teen.jpg	36	DN	15	30	d	35	15
5	J_teen_solo1_+35	(+35 ms)	new speaker	teen.jpg	36	DN	15	30	d	35	15
6	J_teen_solo1_+15	(+15 ms)	new speaker	dean.jpg	36	DN	15	30	d	15	15
7	J_teen_solo1_+20	(+20 ms)	new speaker	dean.jpg	36	DN	15	30	d	20	15
8	J_teen_solo1_+25	(+25 ms)	new speaker	teen.jpg	36	DN	15	30	d	25	15
9	J_teen_solo1_+20	(+20 ms)	new speaker	teen.jpg	36	DN	15	30	d	20	15
10	J_teen_solo1_+30	(+30 ms)	new speaker	teen.jpg	36	DN	15	30	d	30	15
11	J_teen_solo1_+20	(+20 ms)	new speaker	dean.jpg	36	DN	15	30	d	20	15
12	J_teen_solo1_+25	(+25 ms)	new speaker	dean.jpg	36	DN	15	30	d	25	15
13	J_teen_solo1_+15	(+15 ms)	new speaker	teen.jpg	36	DN	15	30	d	15	15
14	J_teen_solo1_+20	(+20 ms)	new speaker	teen.jpg	36	DN	15	30	d	20	15
15	J_teen_solo1_+15	(+15 ms)	new speaker	dean.jpg	36	DN	15	30	d	15	15
16	J_teen_solo1_+50	(+50 ms)	new speaker	teen.jpg	36	DN	15	30	d	50	15
17	J_teen_solo1_+5	(+5 ms)	new speaker	dean.jpg	36	DN	15	30	d	5	15
18	J_teen_solo1_+30	(+30 ms)	new speaker	teen.jpg	36	DN	15	30	d	30	15
19	J_teen_solo1_+30	(+30 ms)	new speaker	teen.jpg	36	DN	15	30	d	30	15
20	J_teen_solo1_+25	(+25 ms)	new speaker	teen.jpg	36	DN	15	30	d	25	15
21	J_teen_solo1_+15	(+15 ms)	new speaker	dean.jpg	36	DN	15	30	d	15	15
22	J_teen_solo1_+50	(+50 ms)	new speaker	teen.jpg	36	DN	15	30	d	50	15
23	J_teen_solo1_+15	(+15 ms)	new speaker	dean.jpg	36	DN	15	30	d	15	15
24	J_teen_solo1_+15	(+15 ms)	new speaker	dean.jpg	36	DN	15	30	d	15	15
25	J_teen_solo1_+80	(+80 ms)	new speaker	teen.jpg	36	DN	15	30	d	80	15
26	J_teen_solo1_+25	(+25 ms)	new speaker	dean.jpg	36	DN	15	30	d	25	15
27	J_teen_solo1_+30	(+30 ms)	new speaker	teen.jpg	36	DN	15	30	d	30	15
28	J_teen_solo1_+15	(+15 ms)	new speaker	dean.jpg	36	DN	15	30	d	15	15
29	J_teen_solo1_+10	(+10 ms)	new speaker	dean.jpg	36	DN	15	30	d	10	15
30	J_teen_solo1_+25	(+25 ms)	new speaker	teen.jpg	36	DN	15	30	d	25	15
31	J_teen_solo1_+30	(+30 ms)	new speaker	teen.jpg	36	DN	15	30	d	30	15
32	J_teen_solo1_+50	(+50 ms)	new speaker	teen.jpg	36	DN	15	30	d	50	15
33	J_teen_solo1_+35	(+35 ms)	new speaker	teen.jpg	36	DN	15	30	d	35	15
34	J_teen_solo1_+25	(+25 ms)	new speaker	teen.jpg	36	DN	15	30	d	25	15
35	J_teen_solo1_+20	(+20 ms)	new speaker	teen.jpg	36	DN	15	30	d	20	15
36	J_teen_solo1_+20	(+20 ms)	new speaker	dean.jpg	36	DN	15	30	d	20	15
37	J_teen_solo1_+35	(+35 ms)	new speaker	teen.jpg	36	DN	15	30	d	35	15
38	J_teen_solo1_+10	(+10 ms)	new speaker	dean.jpg	36	DN	15	30	d	10	15
39	J_teen_solo1_+30	(+30 ms)	new speaker	teen.jpg	36	DN	15	30	d	30	15
40	J_teen_solo1_+15	(+15 ms)	new speaker	dean.jpg	36	DN	15	30	d	15	15
41	J_teen_solo1_+25	(+25 ms)	new speaker	teen.jpg	36	DN	15	30	d	25	15
42	J_teen_solo1_+35	(+35 ms)	new speaker	teen.jpg	36	DN	15	30	d	35	15
43	J_teen_solo1_+5	(+5 ms)	new speaker	dean.jpg	36	DN	15	30	d	5	15
44	J_teen_solo1_+35	(+35 ms)	new speaker	teen.jpg	36	DN	15	30	d	35	15
45	J_teen_solo1_+20	(+20 ms)	new speaker	teen.jpg	36	DN	15	30	d	20	15
46	J_teen_solo1_+30	(+30 ms)	new speaker	teen.jpg	36	DN	15	30	d	30	15
47	J_teen_solo1_+35	(+35 ms)	new speaker	teen.jpg	36	DN	15	30	d	35	15
48	J_teen_solo1_+80	(+80 ms)	new speaker	teen.jpg	36	DN	15	30	d	80	15
49	J_teen_solo1_+5	(+5 ms)	new speaker	dean.jpg	36	DN	15	30	d	5	15
50	J_teen_solo1_+35	(+35 ms)	new speaker	teen.jpg	36	DN	15	30	d	35	15
51	J_teen_solo1_+30	(+30 ms)	new speaker	teen.jpg	36	DN	15	30	d	30	15
52	J_teen_solo1_+10	(+10 ms)	new speaker	dean.jpg	36	DN	15	30	d	10	15
1	A_teen-dean_+80	(+80 ms)	same speaker	teen.jpg	37	TS	25	45	t	80	25
2	A_teen-dean_+15	(+15 ms)	same speaker	teen.jpg	37	TS	25	45	t	15	25
3	A_teen-dean_+35	(+35 ms)	same speaker	dean.jpg	37	TS	25	45	t	35	25
4	A_teen-dean_+20	(+20 ms)	same speaker	teen.jpg	37	TS	25	45	t	20	25
5	A_teen-dean_+25	(+25 ms)	same speaker	dean.jpg	37	TS	25	45	t	25	25
6	A_teen-dean_+15	(+15 ms)	same speaker	dean.jpg	37	TS	25	45	t	15	25
7	A_teen-dean_+35	(+35 ms)	same speaker	dean.jpg	37	TS	25	45	t	35	25
8	A_teen-dean_+80	(+80 ms)	same speaker	teen.jpg	37	TS	25	45	t	80	25
9	A_teen-dean_+25	(+25 ms)	same speaker	teen.jpg	37	TS	25	45	t	25	25
10	A_teen-dean_+15	(+15 ms)	same speaker	teen.jpg	37	TS	25	45	t	15	25
11	A_teen-dean_+10	(+10 ms)	same speaker	dean.jpg	37	TS	25	45	t	10	25
12	A_teen-dean_+35	(+35 ms)	same speaker	teen.jpg	37	TS	25	45	t	35	25
13	A_teen-dean_+30	(+30 ms)	same speaker	teen.jpg	37	TS	25	45	t	30	25
14	A_teen-dean_+20	(+20 ms)	same speaker	teen.jpg	37	TS	25	45	t	20	25
15	A_teen-dean_+5	(+5 ms)	same speaker	dean.jpg	37	TS	25	45	t	5	25
16	A_teen-dean_+25	(+25 ms)	same speaker	dean.jpg	37	TS	25	45	t	25	25
17	A_teen-dean_+50	(+50 ms)	same speaker	teen.jpg	37	TS	25	45	t	50	25
18	A_teen-dean_+20	(+20 ms)	same speaker	teen.jpg	37	TS	25	45	t	20	25
19	A_teen-dean_+25	(+25 ms)	same speaker	teen.jpg	37	TS	25	45	t	25	25
20	A_teen-dean_+25	(+25 ms)	same speaker	teen.jpg	37	TS	25	45	t	25	25
21	A_teen-dean_+30	(+30 ms)	same speaker	teen.jpg	37	TS	25	45	t	30	25
22	A_teen-dean_+25	(+25 ms)	same speaker	teen.jpg	37	TS	25	45	t	25	25
23	A_teen-dean_+35	(+35 ms)	same speaker	teen.jpg	37	TS	25	45	t	35	25
24	A_teen-dean_+35	(+35 ms)	same speaker	teen.jpg	37	TS	25	45	t	35	25
25	A_teen-dean_+35	(+35 ms)	same speaker	teen.jpg	37	TS	25	45	t	35	25
26	A_teen-dean_+30	(+30 ms)	same speaker	teen.jpg	37	TS	25	45	t	30	25
27	A_teen-dean_+30	(+30 ms)	same speaker	teen.jpg	37	TS	25	45	t	30	25
28	A_teen-dean_+50	(+50 ms)	same speaker	teen.jpg	37	TS	25	45	t	50	25
29	A_teen-dean_+15	(+15 ms)	same speaker	teen.jpg	37	TS	25	45	t	15	25
30	A_teen-dean_+20	(+20 ms)	same speaker	dean.jpg	37	TS	25	45	t	20	25
31	A_teen-dean_+15	(+15 ms)	same speaker	dean.jpg	37	TS	25	45	t	15	25
32	A_teen-dean_+10	(+10 ms)	same speaker	dean.jpg	37	TS	25	45	t	10	25
33	A_teen-dean_+80	(+80 ms)	same speaker	teen.jpg	37	TS	25	45	t	80	25
34	A_teen-dean_+5	(+5 ms)	same speaker	dean.jpg	37	TS	25	45	t	5	25
35	A_teen-dean_+50	(+50 ms)	same speaker	teen.jpg	37	TS	25	45	t	50	25
36	A_teen-dean_+25	(+25 ms)	same speaker	dean.jpg	37	TS	25	45	t	25	25
37	A_teen-dean_+30	(+30 ms)	same speaker	teen.jpg	37	TS	25	45	t	30	25
38	A_teen-dean_+10	(+10 ms)	same speaker	dean.jpg	37	TS	25	45	t	10	25
39	A_teen-dean_+30	(+30 ms)	same speaker	teen.jpg	37	TS	25	45	t	30	25
40	A_teen-dean_+20	(+20 ms)	same speaker	teen.jpg	37	TS	25	45	t	20	25
41	A_teen-dean_+35	(+35 ms)	same speaker	teen.jpg	37	TS	25	45	t	35	25
42	A_teen-dean_+25	(+25 ms)	same speaker	teen.jpg	37	TS	25	45	t	25	25
43	A_teen-dean_+20	(+20 ms)	same speaker	teen.jpg	37	TS	25	45	t	20	25
44	A_teen-dean_+15	(+15 ms)	same speaker	dean.jpg	37	TS	25	45	t	15	25
45	A_teen-dean_+15	(+15 ms)	same speaker	dean.jpg	37	TS	25	45	t	15	25
46	A_teen-dean_+30	(+30 ms)	same speaker	teen.jpg	37	TS	25	45	t	30	25
47	A_teen-dean_+35	(+35 ms)	same speaker	teen.jpg	37	TS	25	45	t	35	25
48	A_teen-dean_+15	(+15 ms)	same speaker	dean.jpg	37	TS	25	45	t	15	25
49	A_teen-dean_+20	(+20 ms)	same speaker	teen.jpg	37	TS	25	45	t	20	25
50	A_teen-dean_+30	(+30 ms)	same speaker	teen.jpg	37	TS	25	45	t	30	25
51	A_teen-dean_+5	(+5 ms)	same speaker	dean.jpg	37	TS	25	45	t	5	25
52	A_teen-dean_+20	(+20 ms)	same speaker	teen.jpg	37	TS	25	45	t	20	25
1	A_teen-dean_+80	(+80 ms)	same speaker	teen.jpg	38	DS	3	2	d	80	3
2	A_teen-dean_+5	(+5 ms)	same speaker	dean.jpg	38	DS	3	2	d	5	3
3	A_teen-dean_+35	(+35 ms)	same speaker	teen.jpg	38	DS	3	2	d	35	3
4	A_teen-dean_+25	(+25 ms)	same speaker	teen.jpg	38	DS	3	2	d	25	3
5	A_teen-dean_+35	(+35 ms)	same speaker	teen.jpg	38	DS	3	2	d	35	3
6	A_teen-dean_+25	(+25 ms)	same speaker	teen.jpg	38	DS	3	2	d	25	3
7	A_teen-dean_+20	(+20 ms)	same speaker	dean.jpg	38	DS	3	2	d	20	3
8	A_teen-dean_+15	(+15 ms)	same speaker	dean.jpg	38	DS	3	2	d	15	3
9	A_teen-dean_+15	(+15 ms)	same speaker	dean.jpg	38	DS	3	2	d	15	3
10	A_teen-dean_+15	(+15 ms)	same speaker	dean.jpg	38	DS	3	2	d	15	3
11	A_teen-dean_+20	(+20 ms)	same speaker	dean.jpg	38	DS	3	2	d	20	3
12	A_teen-dean_+25	(+25 ms)	same speaker	teen.jpg	38	DS	3	2	d	25	3
13	A_teen-dean_+50	(+50 ms)	same speaker	teen.jpg	38	DS	3	2	d	50	3
14	A_teen-dean_+30	(+30 ms)	same speaker	teen.jpg	38	DS	3	2	d	30	3
15	A_teen-dean_+15	(+15 ms)	same speaker	dean.jpg	38	DS	3	2	d	15	3
16	A_teen-dean_+30	(+30 ms)	same speaker	teen.jpg	38	DS	3	2	d	30	3
17	A_teen-dean_+15	(+15 ms)	same speaker	dean.jpg	38	DS	3	2	d	15	3
18	A_teen-dean_+35	(+35 ms)	same speaker	teen.jpg	38	DS	3	2	d	35	3
19	A_teen-dean_+30	(+30 ms)	same speaker	teen.jpg	38	DS	3	2	d	30	3
20	A_teen-dean_+35	(+35 ms)	same speaker	teen.jpg	38	DS	3	2	d	35	3
21	A_teen-dean_+10	(+10 ms)	same speaker	dean.jpg	38	DS	3	2	d	10	3
22	A_teen-dean_+30	(+30 ms)	same speaker	teen.jpg	38	DS	3	2	d	30	3
23	A_teen-dean_+15	(+15 ms)	same speaker	dean.jpg	38	DS	3	2	d	15	3
24	A_teen-dean_+20	(+20 ms)	same speaker	dean.jpg	38	DS	3	2	d	20	3
25	A_teen-dean_+30	(+30 ms)	same speaker	teen.jpg	38	DS	3	2	d	30	3
26	A_teen-dean_+80	(+80 ms)	same speaker	teen.jpg	38	DS	3	2	d	80	3
27	A_teen-dean_+25	(+25 ms)	same speaker	dean.jpg	38	DS	3	2	d	25	3
28	A_teen-dean_+35	(+35 ms)	same speaker	teen.jpg	38	DS	3	2	d	35	3
29	A_teen-dean_+50	(+50 ms)	same speaker	teen.jpg	38	DS	3	2	d	50	3
30	A_teen-dean_+35	(+35 ms)	same speaker	teen.jpg	38	DS	3	2	d	35	3
31	A_teen-dean_+25	(+25 ms)	same speaker	teen.jpg	38	DS	3	2	d	25	3
32	A_teen-dean_+20	(+20 ms)	same speaker	dean.jpg	38	DS	3	2	d	20	3
33	A_teen-dean_+50	(+50 ms)	same speaker	teen.jpg	38	DS	3	2	d	50	3
34	A_teen-dean_+15	(+15 ms)	same speaker	dean.jpg	38	DS	3	2	d	15	3
35	A_teen-dean_+25	(+25 ms)	same speaker	teen.jpg	38	DS	3	2	d	25	3
36	A_teen-dean_+30	(+30 ms)	same speaker	teen.jpg	38	DS	3	2	d	30	3
37	A_teen-dean_+5	(+5 ms)	same speaker	dean.jpg	38	DS	3	2	d	5	3
38	A_teen-dean_+20	(+20 ms)	same speaker	teen.jpg	38	DS	3	2	d	20	3
39	A_teen-dean_+35	(+35 ms)	same speaker	teen.jpg	38	DS	3	2	d	35	3
40	A_teen-dean_+25	(+25 ms)	same speaker	teen.jpg	38	DS	3	2	d	25	3
41	A_teen-dean_+5	(+5 ms)	same speaker	dean.jpg	38	DS	3	2	d	5	3
42	A_teen-dean_+20	(+20 ms)	same speaker	dean.jpg	38	DS	3	2	d	20	3
43	A_teen-dean_+30	(+30 ms)	same speaker	teen.jpg	38	DS	3	2	d	30	3
44	A_teen-dean_+20	(+20 ms)	same speaker	dean.jpg	38	DS	3	2	d	20	3
45	A_teen-dean_+10	(+10 ms)	same speaker	dean.jpg	38	DS	3	2	d	10	3
46	A_teen-dean_+35	(+35 ms)	same speaker	teen.jpg	38	DS	3	2	d	35	3
47	A_teen-dean_+15	(+15 ms)	same speaker	dean.jpg	38	DS	3	2	d	15	3
48	A_teen-dean_+25	(+25 ms)	same speaker	teen.jpg	38	DS	3	2	d	25	3
49	A_teen-dean_+80	(+80 ms)	same speaker	teen.jpg	38	DS	3	2	d	80	3
50	A_teen-dean_+30	(+30 ms)	same speaker	dean.jpg	38	DS	3	2	d	30	3
51	A_teen-dean_+20	(+20 ms)	same speaker	dean.jpg	38	DS	3	2	d	20	3
52	A_teen-dean_+10	(+10 ms)	same speaker	dean.jpg	38	DS	3	2	d	10	3
1	J_teen_solo1_+80	(+80 ms)	new speaker	teen.jpg	39	TN	5	12	t	80	5
2	J_teen_solo1_+10	(+10 ms)	new speaker	dean.jpg	39	TN	5	12	t	10	5
3	J_teen_solo1_+5	(+5 ms)	new speaker	dean.jpg	39	TN	5	12	t	5	5
4	J_teen_solo1_+20	(+20 ms)	new speaker	dean.jpg	39	TN	5	12	t	20	5
5	J_teen_solo1_+20	(+20 ms)	new speaker	dean.jpg	39	TN	5	12	t	20	5
6	J_teen_solo1_+15	(+15 ms)	new speaker	dean.jpg	39	TN	5	12	t	15	5
7	J_teen_solo1_+20	(+20 ms)	new speaker	dean.jpg	39	TN	5	12	t	20	5
8	J_teen_solo1_+25	(+25 ms)	new speaker	dean.jpg	39	TN	5	12	t	25	5
9	J_teen_solo1_+35	(+35 ms)	new speaker	teen.jpg	39	TN	5	12	t	35	5
10	J_teen_solo1_+25	(+25 ms)	new speaker	teen.jpg	39	TN	5	12	t	25	5
11	J_teen_solo1_+10	(+10 ms)	new speaker	dean.jpg	39	TN	5	12	t	10	5
12	J_teen_solo1_+15	(+15 ms)	new speaker	dean.jpg	39	TN	5	12	t	15	5
13	J_teen_solo1_+15	(+15 ms)	new speaker	dean.jpg	39	TN	5	12	t	15	5
14	J_teen_solo1_+35	(+35 ms)	new speaker	teen.jpg	39	TN	5	12	t	35	5
15	J_teen_solo1_+35	(+35 ms)	new speaker	teen.jpg	39	TN	5	12	t	35	5
16	J_teen_solo1_+5	(+5 ms)	new speaker	dean.jpg	39	TN	5	12	t	5	5
17	J_teen_solo1_+25	(+25 ms)	new speaker	teen.jpg	39	TN	5	12	t	25	5
18	J_teen_solo1_+20	(+20 ms)	new speaker	dean.jpg	39	TN	5	12	t	20	5
19	J_teen_solo1_+20	(+20 ms)	new speaker	dean.jpg	39	TN	5	12	t	20	5
20	J_teen_solo1_+80	(+80 ms)	new speaker	teen.jpg	39	TN	5	12	t	80	5
21	J_teen_solo1_+25	(+25 ms)	new speaker	dean.jpg	39	TN	5	12	t	25	5
22	J_teen_solo1_+35	(+35 ms)	new speaker	teen.jpg	39	TN	5	12	t	35	5
23	J_teen_solo1_+50	(+50 ms)	new speaker	teen.jpg	39	TN	5	12	t	50	5
24	J_teen_solo1_+20	(+20 ms)	new speaker	dean.jpg	39	TN	5	12	t	20	5
25	J_teen_solo1_+30	(+30 ms)	new speaker	dean.jpg	39	TN	5	12	t	30	5
26	J_teen_solo1_+20	(+20 ms)	new speaker	dean.jpg	39	TN	5	12	t	20	5
27	J_teen_solo1_+15	(+15 ms)	new speaker	dean.jpg	39	TN	5	12	t	15	5
28	J_teen_solo1_+50	(+50 ms)	new speaker	teen.jpg	39	TN	5	12	t	50	5
29	J_teen_solo1_+30	(+30 ms)	new speaker	teen.jpg	39	TN	5	12	t	30	5
30	J_teen_solo1_+30	(+30 ms)	new speaker	teen.jpg	39	TN	5	12	t	30	5
31	J_teen_solo1_+30	(+30 ms)	new speaker	teen.jpg	39	TN	5	12	t	30	5
32	J_teen_solo1_+30	(+30 ms)	new speaker	teen.jpg	39	TN	5	12	t	30	5
33	J_teen_solo1_+30	(+30 ms)	new speaker	teen.jpg	39	TN	5	12	t	30	5
34	J_teen_solo1_+15	(+15 ms)	new speaker	dean.jpg	39	TN	5	12	t	15	5
35	J_teen_solo1_+25	(+25 ms)	new speaker	dean.jpg	39	TN	5	12	t	25	5
36	J_teen_solo1_+25	(+25 ms)	new speaker	dean.jpg	39	TN	5	12	t	25	5
37	J_teen_solo1_+30	(+30 ms)	new speaker	dean.jpg	39	TN	5	12	t	30	5
38	J_teen_solo1_+80	(+80 ms)	new speaker	teen.jpg	39	TN	5	12	t	80	5
39	J_teen_solo1_+25	(+25 ms)	new speaker	dean.jpg	39	TN	5	12	t	25	5
40	J_teen_solo1_+35	(+35 ms)	new speaker	teen.jpg	39	TN	5	12	t	35	5
41	J_teen_solo1_+10	(+10 ms)	new speaker	dean.jpg	39	TN	5	12	t	10	5
42	J_teen_solo1_+20	(+20 ms)	new speaker	dean.jpg	39	TN	5	12	t	20	5
43	J_teen_solo1_+50	(+50 ms)	new speaker	teen.jpg	39	TN	5	12	t	50	5
44	J_teen_solo1_+35	(+35 ms)	new speaker	teen.jpg	39	TN	5	12	t	35	5
45	J_teen_solo1_+25	(+25 ms)	new speaker	dean.jpg	39	TN	5	12	t	25	5
46	J_teen_solo1_+15	(+15 ms)	new speaker	dean.jpg	39	TN	5	12	t	15	5
47	J_teen_solo1_+15	(+15 ms)	new speaker	dean.jpg	39	TN	5	12	t	15	5
48	J_teen_solo1_+35	(+35 ms)	new speaker	teen.jpg	39	TN	5	12	t	35	5
49	J_teen_solo1_+30	(+30 ms)	new speaker	teen.jpg	39	TN	5	12	t	30	5
50	J_teen_solo1_+35	(+35 ms)	new speaker	teen.jpg	39	TN	5	12	t	35	5
51	J_teen_solo1_+15	(+15 ms)	new speaker	dean.jpg	39	TN	5	12	t	15	5
52	J_teen_solo1_+5	(+5 ms)	new speaker	dean.jpg	39	TN	5	12	t	5	5
1	J_teen_solo1_+80	(+80 ms)	new speaker	teen.jpg	40	DN	10	30	d	80	10
2	J_teen_solo1_+50	(+50 ms)	new speaker	teen.jpg	40	DN	10	30	d	50	10
3	J_teen_solo1_+5	(+5 ms)	new speaker	dean.jpg	40	DN	10	30	d	5	10
4	J_teen_solo1_+30	(+30 ms)	new speaker	dean.jpg	40	DN	10	30	d	30	10
5	J_teen_solo1_+30	(+30 ms)	new speaker	teen.jpg	40	DN	10	30	d	30	10
6	J_teen_solo1_+25	(+25 ms)	new speaker	dean.jpg	40	DN	10	30	d	25	10
7	J_teen_solo1_+35	(+35 ms)	new speaker	teen.jpg	40	DN	10	30	d	35	10
8	J_teen_solo1_+35	(+35 ms)	new speaker	teen.jpg	40	DN	10	30	d	35	10
9	J_teen_solo1_+50	(+50 ms)	new speaker	teen.jpg	40	DN	10	30	d	50	10
10	J_teen_solo1_+20	(+20 ms)	new speaker	teen.jpg	40	DN	10	30	d	20	10
11	J_teen_solo1_+25	(+25 ms)	new speaker	dean.jpg	40	DN	10	30	d	25	10
12	J_teen_solo1_+15	(+15 ms)	new speaker	dean.jpg	40	DN	10	30	d	15	10
13	J_teen_solo1_+20	(+20 ms)	new speaker	dean.jpg	40	DN	10	30	d	20	10
14	J_teen_solo1_+15	(+15 ms)	new speaker	dean.jpg	40	DN	10	30	d	15	10
15	J_teen_solo1_+20	(+20 ms)	new speaker	teen.jpg	40	DN	10	30	d	20	10
16	J_teen_solo1_+15	(+15 ms)	new speaker	teen.jpg	40	DN	10	30	d	15	10
17	J_teen_solo1_+15	(+15 ms)	new speaker	dean.jpg	40	DN	10	30	d	15	10
18	J_teen_solo1_+25	(+25 ms)	new speaker	dean.jpg	40	DN	10	30	d	25	10
19	J_teen_solo1_+35	(+35 ms)	new speaker	dean.jpg	40	DN	10	30	d	35	10
20	J_teen_solo1_+80	(+80 ms)	new speaker	teen.jpg	40	DN	10	30	d	80	10
21	J_teen_solo1_+35	(+35 ms)	new speaker	teen.jpg	40	DN	10	30	d	35	10
22	J_teen_solo1_+5	(+5 ms)	new speaker	dean.jpg	40	DN	10	30	d	5	10
23	J_teen_solo1_+30	(+30 ms)	new speaker	teen.jpg	40	DN	10	30	d	30	10
24	J_teen_solo1_+20	(+20 ms)	new speaker	dean.jpg	40	DN	10	30	d	20	10
25	J_teen_solo1_+30	(+30 ms)	new speaker	teen.jpg	40	DN	10	30	d	30	10
26	J_teen_solo1_+20	(+20 ms)	new speaker	dean.jpg	40	DN	10	30	d	20	10
27	J_teen_solo1_+10	(+10 ms)	new speaker	dean.jpg	40	DN	10	30	d	10	10
28	J_teen_solo1_+30	(+30 ms)	new speaker	teen.jpg	40	DN	10	30	d	30	10
29	J_teen_solo1_+35	(+35 ms)	new speaker	teen.jpg	40	DN	10	30	d	35	10
30	J_teen_solo1_+5	(+5 ms)	new speaker	dean.jpg	40	DN	10	30	d	5	10
31	J_teen_solo1_+35	(+35 ms)	new speaker	teen.jpg	40	DN	10	30	d	35	10
32	J_teen_solo1_+50	(+50 ms)	new speaker	teen.jpg	40	DN	10	30	d	50	10
33	J_teen_solo1_+25	(+25 ms)	new speaker	dean.jpg	40	DN	10	30	d	25	10
34	J_teen_solo1_+10	(+10 ms)	new speaker	dean.jpg	40	DN	10	30	d	10	10
35	J_teen_solo1_+30	(+30 ms)	new speaker	teen.jpg	40	DN	10	30	d	30	10
36	J_teen_solo1_+80	(+80 ms)	new speaker	teen.jpg	40	DN	10	30	d	80	10
37	J_teen_solo1_+25	(+25 ms)	new speaker	teen.jpg	40	DN	10	30	d	25	10
38	J_teen_solo1_+25	(+25 ms)	new speaker	teen.jpg	40	DN	10	30	d	25	10
39	J_teen_solo1_+15	(+15 ms)	new speaker	dean.jpg	40	DN	10	30	d	15	10
40	J_teen_solo1_+35	(+35 ms)	new speaker	teen.jpg	40	DN	10	30	d	35	10
41	J_teen_solo1_+15	(+15 ms)	new speaker	dean.jpg	40	DN	10	30	d	15	10
42	J_teen_solo1_+20	(+20 ms)	new speaker	dean.jpg	40	DN	10	30	d	20	10
43	J_teen_solo1_+15	(+15 ms)	new speaker	dean.jpg	40	DN	10	30	d	15	10
44	J_teen_solo1_+25	(+25 ms)	new speaker	teen.jpg	40	DN	10	30	d	25	10
45	J_teen_solo1_+30	(+30 ms)	new speaker	teen.jpg	40	DN	10	30	d	30	10
46	J_teen_solo1_+30	(+30 ms)	new speaker	dean.jpg	40	DN	10	30	d	30	10
47	J_teen_solo1_+20	(+20 ms)	new speaker	teen.jpg	40	DN	10	30	d	20	10
48	J_teen_solo1_+10	(+10 ms)	new speaker	dean.jpg	40	DN	10	30	d	10	10
49	J_teen_solo1_+20	(+20 ms)	new speaker	dean.jpg	40	DN	10	30	d	20	10
50	J_teen_solo1_+25	(+25 ms)	new speaker	teen.jpg	40	DN	10	30	d	25	10
51	J_teen_solo1_+15	(+15 ms)	new speaker	dean.jpg	40	DN	10	30	d	15	10
52	J_teen_solo1_+35	(+35 ms)	new speaker	teen.jpg	40	DN	10	30	d	35	10
1	A_teen-dean_+80	(+80 ms)	same speaker	teen.jpg	41	TS	15	15	t	80	15
2	A_teen-dean_+25	(+25 ms)	same speaker	teen.jpg	41	TS	15	15	t	25	15
3	A_teen-dean_+15	(+15 ms)	same speaker	teen.jpg	41	TS	15	15	t	15	15
4	A_teen-dean_+15	(+15 ms)	same speaker	dean.jpg	41	TS	15	15	t	15	15
5	A_teen-dean_+15	(+15 ms)	same speaker	dean.jpg	41	TS	15	15	t	15	15
6	A_teen-dean_+20	(+20 ms)	same speaker	dean.jpg	41	TS	15	15	t	20	15
7	A_teen-dean_+35	(+35 ms)	same speaker	teen.jpg	41	TS	15	15	t	35	15
8	A_teen-dean_+30	(+30 ms)	same speaker	dean.jpg	41	TS	15	15	t	30	15
9	A_teen-dean_+25	(+25 ms)	same speaker	teen.jpg	41	TS	15	15	t	25	15
10	A_teen-dean_+5	(+5 ms)	same speaker	dean.jpg	41	TS	15	15	t	5	15
11	A_teen-dean_+15	(+15 ms)	same speaker	teen.jpg	41	TS	15	15	t	15	15
12	A_teen-dean_+35	(+35 ms)	same speaker	dean.jpg	41	TS	15	15	t	35	15
13	A_teen-dean_+25	(+25 ms)	same speaker	dean.jpg	41	TS	15	15	t	25	15
14	A_teen-dean_+35	(+35 ms)	same speaker	dean.jpg	41	TS	15	15	t	35	15
15	A_teen-dean_+35	(+35 ms)	same speaker	teen.jpg	41	TS	15	15	t	35	15
16	A_teen-dean_+35	(+35 ms)	same speaker	dean.jpg	41	TS	15	15	t	35	15
17	A_teen-dean_+25	(+25 ms)	same speaker	teen.jpg	41	TS	15	15	t	25	15
18	A_teen-dean_+20	(+20 ms)	same speaker	dean.jpg	41	TS	15	15	t	20	15
19	A_teen-dean_+20	(+20 ms)	same speaker	dean.jpg	41	TS	15	15	t	20	15
20	A_teen-dean_+15	(+15 ms)	same speaker	teen.jpg	41	TS	15	15	t	15	15
21	A_teen-dean_+10	(+10 ms)	same speaker	dean.jpg	41	TS	15	15	t	10	15
22	A_teen-dean_+35	(+35 ms)	same speaker	teen.jpg	41	TS	15	15	t	35	15
23	A_teen-dean_+50	(+50 ms)	same speaker	teen.jpg	41	TS	15	15	t	50	15
24	A_teen-dean_+30	(+30 ms)	same speaker	teen.jpg	41	TS	15	15	t	30	15
25	A_teen-dean_+25	(+25 ms)	same speaker	dean.jpg	41	TS	15	15	t	25	15
26	A_teen-dean_+50	(+50 ms)	same speaker	teen.jpg	41	TS	15	15	t	50	15
27	A_teen-dean_+15	(+15 ms)	same speaker	dean.jpg	41	TS	15	15	t	15	15
28	A_teen-dean_+20	(+20 ms)	same speaker	dean.jpg	41	TS	15	15	t	20	15
29	A_teen-dean_+25	(+25 ms)	same speaker	dean.jpg	41	TS	15	15	t	25	15
30	A_teen-dean_+10	(+10 ms)	same speaker	dean.jpg	41	TS	15	15	t	10	15
31	A_teen-dean_+15	(+15 ms)	same speaker	dean.jpg	41	TS	15	15	t	15	15
32	A_teen-dean_+20	(+20 ms)	same speaker	dean.jpg	41	TS	15	15	t	20	15
33	A_teen-dean_+30	(+30 ms)	same speaker	dean.jpg	41	TS	15	15	t	30	15
34	A_teen-dean_+25	(+25 ms)	same speaker	teen.jpg	41	TS	15	15	t	25	15
35	A_teen-dean_+35	(+35 ms)	same speaker	teen.jpg	41	TS	15	15	t	35	15
36	A_teen-dean_+50	(+50 ms)	same speaker	teen.jpg	41	TS	15	15	t	50	15
37	A_teen-dean_+30	(+30 ms)	same speaker	teen.jpg	41	TS	15	15	t	30	15
38	A_teen-dean_+20	(+20 ms)	same speaker	dean.jpg	41	TS	15	15	t	20	15
39	A_teen-dean_+20	(+20 ms)	same speaker	dean.jpg	41	TS	15	15	t	20	15
40	A_teen-dean_+80	(+80 ms)	same speaker	teen.jpg	41	TS	15	15	t	80	15
41	A_teen-dean_+30	(+30 ms)	same speaker	dean.jpg	41	TS	15	15	t	30	15
42	A_teen-dean_+25	(+25 ms)	same speaker	dean.jpg	41	TS	15	15	t	25	15
43	A_teen-dean_+30	(+30 ms)	same speaker	dean.jpg	41	TS	15	15	t	30	15
44	A_teen-dean_+30	(+30 ms)	same speaker	dean.jpg	41	TS	15	15	t	30	15
45	A_teen-dean_+20	(+20 ms)	same speaker	dean.jpg	41	TS	15	15	t	20	15
46	A_teen-dean_+30	(+30 ms)	same speaker	dean.jpg	41	TS	15	15	t	30	15
47	A_teen-dean_+5	(+5 ms)	same speaker	dean.jpg	41	TS	15	15	t	5	15
48	A_teen-dean_+10	(+10 ms)	same speaker	dean.jpg	41	TS	15	15	t	10	15
49	A_teen-dean_+15	(+15 ms)	same speaker	dean.jpg	41	TS	15	15	t	15	15
50	A_teen-dean_+35	(+35 ms)	same speaker	teen.jpg	41	TS	15	15	t	35	15
51	A_teen-dean_+5	(+5 ms)	same speaker	dean.jpg	41	TS	15	15	t	5	15
52	A_teen-dean_+80	(+80 ms)	same speaker	teen.jpg	41	TS	15	15	t	80	15
1	A_teen-dean_+80	(+80 ms)	same speaker	teen.jpg	42	DS	12	4	d	80	8
2	A_teen-dean_+5	(+5 ms)	same speaker	dean.jpg	42	DS	12	4	d	5	8
3	A_teen-dean_+25	(+25 ms)	same speaker	teen.jpg	42	DS	12	4	d	25	8
4	A_teen-dean_+35	(+35 ms)	same speaker	dean.jpg	42	DS	12	4	d	35	8
5	A_teen-dean_+35	(+35 ms)	same speaker	dean.jpg	42	DS	12	4	d	35	8
6	A_teen-dean_+35	(+35 ms)	same speaker	teen.jpg	42	DS	12	4	d	35	8
7	A_teen-dean_+20	(+20 ms)	same speaker	teen.jpg	42	DS	12	4	d	20	8
8	A_teen-dean_+35	(+35 ms)	same speaker	teen.jpg	42	DS	12	4	d	35	8
9	A_teen-dean_+80	(+80 ms)	same speaker	dean.jpg	42	DS	12	4	d	80	8
10	A_teen-dean_+20	(+20 ms)	same speaker	dean.jpg	42	DS	12	4	d	20	8
11	A_teen-dean_+25	(+25 ms)	same speaker	teen.jpg	42	DS	12	4	d	25	8
12	A_teen-dean_+30	(+30 ms)	same speaker	dean.jpg	42	DS	12	4	d	30	8
13	A_teen-dean_+10	(+10 ms)	same speaker	teen.jpg	42	DS	12	4	d	10	8
14	A_teen-dean_+15	(+15 ms)	same speaker	dean.jpg	42	DS	12	4	d	15	8
15	A_teen-dean_+20	(+20 ms)	same speaker	dean.jpg	42	DS	12	4	d	20	8
16	A_teen-dean_+20	(+20 ms)	same speaker	dean.jpg	42	DS	12	4	d	20	8
17	A_teen-dean_+30	(+30 ms)	same speaker	dean.jpg	42	DS	12	4	d	30	8
18	A_teen-dean_+25	(+25 ms)	same speaker	dean.jpg	42	DS	12	4	d	25	8
19	A_teen-dean_+30	(+30 ms)	same speaker	dean.jpg	42	DS	12	4	d	30	8
20	A_teen-dean_+30	(+30 ms)	same speaker	dean.jpg	42	DS	12	4	d	30	8
21	A_teen-dean_+15	(+15 ms)	same speaker	dean.jpg	42	DS	12	4	d	15	8
22	A_teen-dean_+30	(+30 ms)	same speaker	dean.jpg	42	DS	12	4	d	30	8
23	A_teen-dean_+35	(+35 ms)	same speaker	dean.jpg	42	DS	12	4	d	35	8
24	A_teen-dean_+10	(+10 ms)	same speaker	teen.jpg	42	DS	12	4	d	10	8
25	A_teen-dean_+35	(+35 ms)	same speaker	dean.jpg	42	DS	12	4	d	35	8
26	A_teen-dean_+15	(+15 ms)	same speaker	teen.jpg	42	DS	12	4	d	15	8
27	A_teen-dean_+25	(+25 ms)	same speaker	dean.jpg	42	DS	12	4	d	25	8
28	A_teen-dean_+30	(+30 ms)	same speaker	dean.jpg	42	DS	12	4	d	30	8
29	A_teen-dean_+20	(+20 ms)	same speaker	dean.jpg	42	DS	12	4	d	20	8
30	A_teen-dean_+15	(+15 ms)	same speaker	dean.jpg	42	DS	12	4	d	15	8
31	A_teen-dean_+30	(+30 ms)	same speaker	dean.jpg	42	DS	12	4	d	30	8
32	A_teen-dean_+50	(+50 ms)	same speaker	teen.jpg	42	DS	12	4	d	50	8
33	A_teen-dean_+80	(+80 ms)	same speaker	teen.jpg	42	DS	12	4	d	80	8
34	A_teen-dean_+10	(+10 ms)	same speaker	dean.jpg	42	DS	12	4	d	10	8
35	A_teen-dean_+25	(+25 ms)	same speaker	dean.jpg	42	DS	12	4	d	25	8
36	A_teen-dean_+5	(+5 ms)	same speaker	dean.jpg	42	DS	12	4	d	5	8
37	A_teen-dean_+25	(+25 ms)	same speaker	dean.jpg	42	DS	12	4	d	25	8
38	A_teen-dean_+30	(+30 ms)	same speaker	dean.jpg	42	DS	12	4	d	30	8
39	A_teen-dean_+20	(+20 ms)	same speaker	dean.jpg	42	DS	12	4	d	20	8
40	A_teen-dean_+15	(+15 ms)	same speaker	dean.jpg	42	DS	12	4	d	15	8
41	A_teen-dean_+20	(+20 ms)	same speaker	dean.jpg	42	DS	12	4	d	20	8
42	A_teen-dean_+35	(+35 ms)	same speaker	teen.jpg	42	DS	12	4	d	35	8
43	A_teen-dean_+20	(+20 ms)	same speaker	dean.jpg	42	DS	12	4	d	20	8
44	A_teen-dean_+15	(+15 ms)	same speaker	dean.jpg	42	DS	12	4	d	15	8
45	A_teen-dean_+25	(+25 ms)	same speaker	dean.jpg	42	DS	12	4	d	25	8
46	A_teen-dean_+15	(+15 ms)	same speaker	dean.jpg	42	DS	12	4	d	15	8
47	A_teen-dean_+50	(+50 ms)	same speaker	teen.jpg	42	DS	12	4	d	50	8
48	A_teen-dean_+50	(+50 ms)	same speaker	teen.jpg	42	DS	12	4	d	50	8
49	A_teen-dean_+25	(+25 ms)	same speaker	dean.jpg	42	DS	12	4	d	25	8
50	A_teen-dean_+5	(+5 ms)	same speaker	dean.jpg	42	DS	12	4	d	5	8
51	A_teen-dean_+15	(+15 ms)	same speaker	dean.jpg	42	DS	12	4	d	15	8
52	A_teen-dean_+35	(+35 ms)	same speaker	teen.jpg	42	DS	12	4	d	35	8
1	J_teen_solo1_+80	(+80 ms)	new speaker	teen.jpg	43	TN	4	10	t	80	4
2	J_teen_solo1_+20	(+20 ms)	new speaker	dean.jpg	43	TN	4	10	t	20	4
3	J_teen_solo1_+30	(+30 ms)	new speaker	teen.jpg	43	TN	4	10	t	30	4
4	J_teen_solo1_+25	(+25 ms)	new speaker	dean.jpg	43	TN	4	10	t	25	4
5	J_teen_solo1_+35	(+35 ms)	new speaker	dean.jpg	43	TN	4	10	t	35	4
6	J_teen_solo1_+35	(+35 ms)	new speaker	dean.jpg	43	TN	4	10	t	35	4
7	J_teen_solo1_+25	(+25 ms)	new speaker	dean.jpg	43	TN	4	10	t	25	4
8	J_teen_solo1_+10	(+10 ms)	new speaker	dean.jpg	43	TN	4	10	t	10	4
9	J_teen_solo1_+20	(+20 ms)	new speaker	dean.jpg	43	TN	4	10	t	20	4
10	J_teen_solo1_+25	(+25 ms)	new speaker	dean.jpg	43	TN	4	10	t	25	4
11	J_teen_solo1_+50	(+50 ms)	new speaker	teen.jpg	43	TN	4	10	t	50	4
12	J_teen_solo1_+50	(+50 ms)	new speaker	teen.jpg	43	TN	4	10	t	50	4
13	J_teen_solo1_+35	(+35 ms)	new speaker	teen.jpg	43	TN	4	10	t	35	4
14	J_teen_solo1_+15	(+15 ms)	new speaker	dean.jpg	43	TN	4	10	t	15	4
15	J_teen_solo1_+35	(+35 ms)	new speaker	teen.jpg	43	TN	4	10	t	35	4
16	J_teen_solo1_+35	(+35 ms)	new speaker	teen.jpg	43	TN	4	10	t	35	4
17	J_teen_solo1_+80	(+80 ms)	new speaker	teen.jpg	43	TN	4	10	t	80	4
18	J_teen_solo1_+30	(+30 ms)	new speaker	teen.jpg	43	TN	4	10	t	30	4
19	J_teen_solo1_+15	(+15 ms)	new speaker	dean.jpg	43	TN	4	10	t	15	4
20	J_teen_solo1_+20	(+20 ms)	new speaker	dean.jpg	43	TN	4	10	t	20	4
21	J_teen_solo1_+30	(+30 ms)	new speaker	dean.jpg	43	TN	4	10	t	30	4
22	J_teen_solo1_+35	(+35 ms)	new speaker	teen.jpg	43	TN	4	10	t	35	4
23	J_teen_solo1_+30	(+30 ms)	new speaker	teen.jpg	43	TN	4	10	t	30	4
24	J_teen_solo1_+30	(+30 ms)	new speaker	teen.jpg	43	TN	4	10	t	30	4
25	J_teen_solo1_+15	(+15 ms)	new speaker	dean.jpg	43	TN	4	10	t	15	4
26	J_teen_solo1_+35	(+35 ms)	new speaker	teen.jpg	43	TN	4	10	t	35	4
27	J_teen_solo1_+30	(+30 ms)	new speaker	teen.jpg	43	TN	4	10	t	30	4
28	J_teen_solo1_+15	(+15 ms)	new speaker	dean.jpg	43	TN	4	10	t	15	4
29	J_teen_solo1_+25	(+25 ms)	new speaker	teen.jpg	43	TN	4	10	t	25	4
30	J_teen_solo1_+20	(+20 ms)	new speaker	dean.jpg	43	TN	4	10	t	20	4
31	J_teen_solo1_+20	(+20 ms)	new speaker	teen.jpg	43	TN	4	10	t	20	4
32	J_teen_solo1_+30	(+30 ms)	new speaker	teen.jpg	43	TN	4	10	t	30	4
33	J_teen_solo1_+15	(+15 ms)	new speaker	dean.jpg	43	TN	4	10	t	15	4
34	J_teen_solo1_+25	(+25 ms)	new speaker	teen.jpg	43	TN	4	10	t	25	4
35	J_teen_solo1_+25	(+25 ms)	new speaker	teen.jpg	43	TN	4	10	t	25	4
36	J_teen_solo1_+5	(+5 ms)	new speaker	dean.jpg	43	TN	4	10	t	5	4
37	J_teen_solo1_+20	(+20 ms)	new speaker	dean.jpg	43	TN	4	10	t	20	4
38	J_teen_solo1_+30	(+30 ms)	new speaker	dean.jpg	43	TN	4	10	t	30	4
39	J_teen_solo1_+35	(+35 ms)	new speaker	teen.jpg	43	TN	4	10	t	35	4
40	J_teen_solo1_+50	(+50 ms)	new speaker	teen.jpg	43	TN	4	10	t	50	4
41	J_teen_solo1_+20	(+20 ms)	new speaker	dean.jpg	43	TN	4	10	t	20	4
42	J_teen_solo1_+5	(+5 ms)	new speaker	dean.jpg	43	TN	4	10	t	5	4
43	J_teen_solo1_+15	(+15 ms)	new speaker	dean.jpg	43	TN	4	10	t	15	4
44	J_teen_solo1_+25	(+25 ms)	new speaker	dean.jpg	43	TN	4	10	t	25	4
45	J_teen_solo1_+10	(+10 ms)	new speaker	dean.jpg	43	TN	4	10	t	10	4
46	J_teen_solo1_+15	(+15 ms)	new speaker	dean.jpg	43	TN	4	10	t	15	4
47	J_teen_solo1_+25	(+25 ms)	new speaker	dean.jpg	43	TN	4	10	t	25	4
48	J_teen_solo1_+15	(+15 ms)	new speaker	dean.jpg	43	TN	4	10	t	15	4
49	J_teen_solo1_+5	(+5 ms)	new speaker	dean.jpg	43	TN	4	10	t	5	4
50	J_teen_solo1_+20	(+20 ms)	new speaker	dean.jpg	43	TN	4	10	t	20	4
51	J_teen_solo1_+10	(+10 ms)	new speaker	dean.jpg	43	TN	4	10	t	10	4
52	J_teen_solo1_+80	(+80 ms)	new speaker	teen.jpg	43	TN	4	10	t	80	4
1	J_teen_solo1_+80	(+80 ms)	new speaker	teen.jpg	44	DN	32	19	d	80	32
2	J_teen_solo1_+35	(+35 ms)	new speaker	teen.jpg	44	DN	32	19	d	35	32
3	J_teen_solo1_+50	(+50 ms)	new speaker	teen.jpg	44	DN	32	19	d	50	32
4	J_teen_solo1_+25	(+25 ms)	new speaker	teen.jpg	44	DN	32	19	d	25	32
5	J_teen_solo1_+30	(+30 ms)	new speaker	teen.jpg	44	DN	32	19	d	30	32
6	J_teen_solo1_+25	(+25 ms)	new speaker	teen.jpg	44	DN	32	19	d	25	32
7	J_teen_solo1_+15	(+15 ms)	new speaker	dean.jpg	44	DN	32	19	d	15	32
8	J_teen_solo1_+15	(+15 ms)	new speaker	dean.jpg	44	DN	32	19	d	15	32
9	J_teen_solo1_+25	(+25 ms)	new speaker	dean.jpg	44	DN	32	19	d	25	32
10	J_teen_solo1_+80	(+80 ms)	new speaker	teen.jpg	44	DN	32	19	d	80	32
11	J_teen_solo1_+5	(+5 ms)	new speaker	dean.jpg	44	DN	32	19	d	5	32
12	J_teen_solo1_+35	(+35 ms)	new speaker	teen.jpg	44	DN	32	19	d	35	32
13	J_teen_solo1_+30	(+30 ms)	new speaker	teen.jpg	44	DN	32	19	d	30	32
14	J_teen_solo1_+15	(+15 ms)	new speaker	dean.jpg	44	DN	32	19	d	15	32
15	J_teen_solo1_+25	(+25 ms)	new speaker	dean.jpg	44	DN	32	19	d	25	32
16	J_teen_solo1_+35	(+35 ms)	new speaker	teen.jpg	44	DN	32	19	d	35	32
17	J_teen_solo1_+20	(+20 ms)	new speaker	dean.jpg	44	DN	32	19	d	20	32
18	J_teen_solo1_+15	(+15 ms)	new speaker	dean.jpg	44	DN	32	19	d	15	32
19	J_teen_solo1_+20	(+20 ms)	new speaker	dean.jpg	44	DN	32	19	d	20	32
20	J_teen_solo1_+25	(+25 ms)	new speaker	dean.jpg	44	DN	32	19	d	25	32
21	J_teen_solo1_+35	(+35 ms)	new speaker	teen.jpg	44	DN	32	19	d	35	32
22	J_teen_solo1_+30	(+30 ms)	new speaker	teen.jpg	44	DN	32	19	d	30	32
23	J_teen_solo1_+50	(+50 ms)	new speaker	teen.jpg	44	DN	32	19	d	50	32
24	J_teen_solo1_+15	(+15 ms)	new speaker	dean.jpg	44	DN	32	19	d	15	32
25	J_teen_solo1_+10	(+10 ms)	new speaker	dean.jpg	44	DN	32	19	d	10	32
26	J_teen_solo1_+35	(+35 ms)	new speaker	teen.jpg	44	DN	32	19	d	35	32
27	J_teen_solo1_+20	(+20 ms)	new speaker	dean.jpg	44	DN	32	19	d	20	32
28	J_teen_solo1_+25	(+25 ms)	new speaker	teen.jpg	44	DN	32	19	d	25	32
29	J_teen_solo1_+15	(+15 ms)	new speaker	dean.jpg	44	DN	32	19	d	15	32
30	J_teen_solo1_+30	(+30 ms)	new speaker	teen.jpg	44	DN	32	19	d	30	32
31	J_teen_solo1_+30	(+30 ms)	new speaker	teen.jpg	44	DN	32	19	d	30	32
32	J_teen_solo1_+25	(+25 ms)	new speaker	teen.jpg	44	DN	32	19	d	25	32
33	J_teen_solo1_+35	(+35 ms)	new speaker	teen.jpg	44	DN	32	19	d	35	32
34	J_teen_solo1_+20	(+20 ms)	new speaker	dean.jpg	44	DN	32	19	d	20	32
35	J_teen_solo1_+20	(+20 ms)	new speaker	dean.jpg	44	DN	32	19	d	20	32
36	J_teen_solo1_+5	(+5 ms)	new speaker	dean.jpg	44	DN	32	19	d	5	32
37	J_teen_solo1_+80	(+80 ms)	new speaker	teen.jpg	44	DN	32	19	d	80	32
38	J_teen_solo1_+15	(+15 ms)	new speaker	dean.jpg	44	DN	32	19	d	15	32
39	J_teen_solo1_+30	(+30 ms)	new speaker	teen.jpg	44	DN	32	19	d	30	32
40	J_teen_solo1_+30	(+30 ms)	new speaker	teen.jpg	44	DN	32	19	d	30	32
41	J_teen_solo1_+20	(+20 ms)	new speaker	dean.jpg	44	DN	32	19	d	20	32
42	J_teen_solo1_+10	(+10 ms)	new speaker	dean.jpg	44	DN	32	19	d	10	32
43	J_teen_solo1_+20	(+20 ms)	new speaker	dean.jpg	44	DN	32	19	d	20	32
44	J_teen_solo1_+35	(+35 ms)	new speaker	teen.jpg	44	DN	32	19	d	35	32
45	J_teen_solo1_+20	(+20 ms)	new speaker	dean.jpg	44	DN	32	19	d	20	32
46	J_teen_solo1_+5	(+5 ms)	new speaker	dean.jpg	44	DN	32	19	d	5	32
47	J_teen_solo1_+25	(+25 ms)	new speaker	teen.jpg	44	DN	32	19	d	25	32
48	J_teen_solo1_+30	(+30 ms)	new speaker	teen.jpg	44	DN	32	19	d	30	32
49	J_teen_solo1_+15	(+15 ms)	new speaker	dean.jpg	44	DN	32	19	d	15	32
50	J_teen_solo1_+35	(+35 ms)	new speaker	teen.jpg	44	DN	32	19	d	35	32
51	J_teen_solo1_+50	(+50 ms)	new speaker	teen.jpg	44	DN	32	19	d	50	32
52	J_teen_solo1_+10	(+10 ms)	new speaker	dean.jpg	44	DN	32	19	d	10	32
1	A_teen-dean_+80	(+80 ms)	same speaker	teen.jpg	45	TS	20	10	t	80	20
2	A_teen-dean_+15	(+15 ms)	same speaker	dean.jpg	45	TS	20	10	t	15	20
3	A_teen-dean_+5	(+5 ms)	same speaker	dean.jpg	45	TS	20	10	t	5	20
4	A_teen-dean_+20	(+20 ms)	same speaker	dean.jpg	45	TS	20	10	t	20	20
5	A_teen-dean_+30	(+30 ms)	same speaker	teen.jpg	45	TS	20	10	t	30	20
6	A_teen-dean_+5	(+5 ms)	same speaker	dean.jpg	45	TS	20	10	t	5	20
7	A_teen-dean_+10	(+10 ms)	same speaker	dean.jpg	45	TS	20	10	t	10	20
8	A_teen-dean_+20	(+20 ms)	same speaker	teen.jpg	45	TS	20	10	t	20	20
9	A_teen-dean_+20	(+20 ms)	same speaker	teen.jpg	45	TS	20	10	t	20	20
10	A_teen-dean_+25	(+25 ms)	same speaker	teen.jpg	45	TS	20	10	t	25	20
11	A_teen-dean_+25	(+25 ms)	same speaker	teen.jpg	45	TS	20	10	t	25	20
12	A_teen-dean_+20	(+20 ms)	same speaker	teen.jpg	45	TS	20	10	t	20	20
13	A_teen-dean_+15	(+15 ms)	same speaker	teen.jpg	45	TS	20	10	t	15	20
14	A_teen-dean_+35	(+35 ms)	same speaker	teen.jpg	45	TS	20	10	t	35	20
15	A_teen-dean_+50	(+50 ms)	same speaker	teen.jpg	45	TS	20	10	t	50	20
16	A_teen-dean_+5	(+5 ms)	same speaker	dean.jpg	45	TS	20	10	t	5	20
17	A_teen-dean_+15	(+15 ms)	same speaker	dean.jpg	45	TS	20	10	t	15	20
18	A_teen-dean_+15	(+15 ms)	same speaker	dean.jpg	45	TS	20	10	t	15	20
19	A_teen-dean_+10	(+10 ms)	same speaker	dean.jpg	45	TS	20	10	t	10	20
20	A_teen-dean_+15	(+15 ms)	same speaker	dean.jpg	45	TS	20	10	t	15	20
21	A_teen-dean_+25	(+25 ms)	same speaker	teen.jpg	45	TS	20	10	t	25	20
22	A_teen-dean_+20	(+20 ms)	same speaker	teen.jpg	45	TS	20	10	t	20	20
23	A_teen-dean_+50	(+50 ms)	same speaker	teen.jpg	45	TS	20	10	t	50	20
24	A_teen-dean_+25	(+25 ms)	same speaker	teen.jpg	45	TS	20	10	t	25	20
25	A_teen-dean_+15	(+15 ms)	same speaker	teen.jpg	45	TS	20	10	t	15	20
26	A_teen-dean_+35	(+35 ms)	same speaker	teen.jpg	45	TS	20	10	t	35	20
27	A_teen-dean_+35	(+35 ms)	same speaker	teen.jpg	45	TS	20	10	t	35	20
28	A_teen-dean_+20	(+20 ms)	same speaker	teen.jpg	45	TS	20	10	t	20	20
29	A_teen-dean_+25	(+25 ms)	same speaker	teen.jpg	45	TS	20	10	t	25	20
30	A_teen-dean_+10	(+10 ms)	same speaker	teen.jpg	45	TS	20	10	t	10	20
31	A_teen-dean_+35	(+35 ms)	same speaker	teen.jpg	45	TS	20	10	t	35	20
32	A_teen-dean_+30	(+30 ms)	same speaker	teen.jpg	45	TS	20	10	t	30	20
33	A_teen-dean_+30	(+30 ms)	same speaker	teen.jpg	45	TS	20	10	t	30	20
34	A_teen-dean_+30	(+30 ms)	same speaker	teen.jpg	45	TS	20	10	t	30	20
35	A_teen-dean_+30	(+30 ms)	same speaker	teen.jpg	45	TS	20	10	t	30	20
36	A_teen-dean_+35	(+35 ms)	same speaker	teen.jpg	45	TS	20	10	t	35	20
37	A_teen-dean_+80	(+80 ms)	same speaker	teen.jpg	45	TS	20	10	t	80	20
38	A_teen-dean_+35	(+35 ms)	same speaker	teen.jpg	45	TS	20	10	t	35	20
39	A_teen-dean_+35	(+35 ms)	same speaker	teen.jpg	45	TS	20	10	t	35	20
40	A_teen-dean_+15	(+15 ms)	same speaker	dean.jpg	45	TS	20	10	t	15	20
41	A_teen-dean_+20	(+20 ms)	same speaker	teen.jpg	45	TS	20	10	t	20	20
42	A_teen-dean_+30	(+30 ms)	same speaker	teen.jpg	45	TS	20	10	t	30	20
43	A_teen-dean_+15	(+15 ms)	same speaker	dean.jpg	45	TS	20	10	t	15	20
44	A_teen-dean_+30	(+30 ms)	same speaker	teen.jpg	45	TS	20	10	t	30	20
45	A_teen-dean_+35	(+35 ms)	same speaker	teen.jpg	45	TS	20	10	t	35	20
46	A_teen-dean_+80	(+80 ms)	same speaker	teen.jpg	45	TS	20	10	t	80	20
47	A_teen-dean_+25	(+25 ms)	same speaker	dean.jpg	45	TS	20	10	t	25	20
48	A_teen-dean_+25	(+25 ms)	same speaker	teen.jpg	45	TS	20	10	t	25	20
49	A_teen-dean_+20	(+20 ms)	same speaker	teen.jpg	45	TS	20	10	t	20	20
50	A_teen-dean_+25	(+25 ms)	same speaker	teen.jpg	45	TS	20	10	t	25	20
51	A_teen-dean_+50	(+50 ms)	same speaker	teen.jpg	45	TS	20	10	t	50	20
52	A_teen-dean_+30	(+30 ms)	same speaker	teen.jpg	45	TS	20	10	t	30	20
1	A_teen-dean_+80	(+80 ms)	same speaker	teen.jpg	46	DS	10	5	d	80	10
2	A_teen-dean_+35	(+35 ms)	same speaker	teen.jpg	46	DS	10	5	d	35	10
3	A_teen-dean_+35	(+35 ms)	same speaker	teen.jpg	46	DS	10	5	d	35	10
4	A_teen-dean_+25	(+25 ms)	same speaker	teen.jpg	46	DS	10	5	d	25	10
5	A_teen-dean_+15	(+15 ms)	same speaker	teen.jpg	46	DS	10	5	d	15	10
6	A_teen-dean_+5	(+5 ms)	same speaker	dean.jpg	46	DS	10	5	d	5	10
7	A_teen-dean_+30	(+30 ms)	same speaker	dean.jpg	46	DS	10	5	d	30	10
8	A_teen-dean_+25	(+25 ms)	same speaker	dean.jpg	46	DS	10	5	d	25	10
9	A_teen-dean_+30	(+30 ms)	same speaker	dean.jpg	46	DS	10	5	d	30	10
10	A_teen-dean_+35	(+35 ms)	same speaker	dean.jpg	46	DS	10	5	d	35	10
11	A_teen-dean_+15	(+15 ms)	same speaker	dean.jpg	46	DS	10	5	d	15	10
12	A_teen-dean_+20	(+20 ms)	same speaker	dean.jpg	46	DS	10	5	d	20	10
13	A_teen-dean_+25	(+25 ms)	same speaker	dean.jpg	46	DS	10	5	d	25	10
14	A_teen-dean_+10	(+10 ms)	same speaker	dean.jpg	46	DS	10	5	d	10	10
15	A_teen-dean_+35	(+35 ms)	same speaker	dean.jpg	46	DS	10	5	d	35	10
16	A_teen-dean_+80	(+80 ms)	same speaker	teen.jpg	46	DS	10	5	d	80	10
17	A_teen-dean_+15	(+15 ms)	same speaker	dean.jpg	46	DS	10	5	d	15	10
18	A_teen-dean_+30	(+30 ms)	same speaker	dean.jpg	46	DS	10	5	d	30	10
19	A_teen-dean_+20	(+20 ms)	same speaker	dean.jpg	46	DS	10	5	d	20	10
[truncated: 5,703 more rows]
